# Supplementary material for: Donor-free 9,10-dihydro-9,10-dialuminaanthracenes
Source: Chem Sci. 2024 Nov 18;16(1):147–55. doi: 10.1039/d4sc06940d (PMC11609976; doi:10.1039/d4sc06940d)
Supplement: SC-016-D4SC06940D-s003 [file SC-016-D4SC06940D-s003.cif]

# Supplementary Information (SI) for Chemical Science.
# This journal is © The Royal Society of Chemistry 2024

####################################################################### 
# 
# This file contains crystal structure data downloaded from the 
# Cambridge Structural Database (CSD) hosted by the Cambridge 
# Crystallographic Data Centre (CCDC).
# 
# Full information about CCDC data access policies and citation 
# guidelines are available at http://www.ccdc.cam.ac.uk/access/V1 
# 
# Audit and citation data items may have been added by the CCDC. 
# Please retain this information to preserve the provenance of 
# this file and to allow appropriate attribution of the data. 
# 
#######################################################################

data_12_wa3590_pl413
_database_code_depnum_ccdc_archive 'CCDC 2385628'
loop_
_audit_author_name
_audit_author_address
'Alexander Virovets'
;Goethe University of Frankfurt
Germany
;
_audit_update_record             
;
2024-09-22 deposited with the CCDC.	2024-11-18 downloaded from the CCDC.
;

# start Validation Reply Form
_vrf_PLAT601_12_wa3590_pl413     
;
PROBLEM: Unit Cell Contains Solvent Accessible VOIDS of .         39 Ang**3
RESPONSE: No any significant residual density left. This is just an 
effect of crystal packing.
;
_vrf_PLAT910_12_wa3590_pl413     
;
PROBLEM: Missing # of FCF Reflection(s) Below Theta(Min).         10 Note  
RESPONSE: These reflections are hidden by the beamstop.
;
_vrf_PLAT911_12_wa3590_pl413     
;
PROBLEM: Missing FCF Refl Between Thmin & STh/L=    0.600          4 Report
RESPONSE: These reflections belong to the Lorentz area of the detector.
;
# end Validation Reply Form

_audit_creation_method           SHELXL-2019/3
_shelx_SHELXL_version_number     2019/3
_chemical_name_systematic        ?
_chemical_name_common            ?
_chemical_melting_point          ?
_chemical_formula_moiety         'C28 H28 Al4'
_chemical_formula_sum            'C28 H28 Al4'
_chemical_formula_weight         472.42

loop_
_atom_type_symbol
_atom_type_description
_atom_type_scat_dispersion_real
_atom_type_scat_dispersion_imag
_atom_type_scat_source
C C 0.0033 0.0016 'International Tables Vol C Tables 4.2.6.8 and 6.1.1.4'
H H 0.0000 0.0000 'International Tables Vol C Tables 4.2.6.8 and 6.1.1.4'
Al Al 0.0645 0.0514 'International Tables Vol C Tables 4.2.6.8 and 6.1.1.4'

_space_group_crystal_system      triclinic
_space_group_IT_number           2
_space_group_name_H-M_alt        'P -1'
_space_group_name_Hall           '-P 1'

_shelx_space_group_comment       
;
The symmetry employed for this shelxl refinement is uniquely defined
by the following loop, which should always be used as a source of
symmetry information in preference to the above space-group names.
They are only intended as comments.
;

loop_
_space_group_symop_operation_xyz
'x, y, z'
'-x, -y, -z'

_cell_length_a                   9.7750(3)
_cell_length_b                   16.6702(6)
_cell_length_c                   25.7105(8)
_cell_angle_alpha                107.247(3)
_cell_angle_beta                 93.692(3)
_cell_angle_gamma                98.988(3)
_cell_volume                     3924.7(2)
_cell_formula_units_Z            6
_cell_measurement_temperature    173(2)
_cell_measurement_reflns_used    14911
_cell_measurement_theta_min      2.6840
_cell_measurement_theta_max      27.7910

_exptl_crystal_description       'elongated prism'
_exptl_crystal_colour            colourless
_exptl_crystal_density_meas      ?
_exptl_crystal_density_method    ?
_exptl_crystal_density_diffrn    1.199
_exptl_crystal_F_000             1488
_exptl_transmission_factor_min   ?
_exptl_transmission_factor_max   ?
_exptl_crystal_size_max          0.420
_exptl_crystal_size_mid          0.110
_exptl_crystal_size_min          0.080
_exptl_absorpt_coefficient_mu    0.192
_shelx_estimated_absorpt_T_min   0.924
_shelx_estimated_absorpt_T_max   0.985
_exptl_absorpt_correction_T_min  0.76499
_exptl_absorpt_correction_T_max  1.00000
_exptl_absorpt_correction_type   multi-scan
_exptl_absorpt_process_details   
;
CrysAlisPro 1.171.42.43a (Rigaku Oxford Diffraction, 2022)
Empirical absorption correction using spherical harmonics,
implemented in SCALE3 ABSPACK scaling algorithm.
;

_diffrn_ambient_temperature      173(2)
_diffrn_radiation_wavelength     0.71073
_diffrn_radiation_type           MoK\a
_diffrn_measurement_device       '2-circle goniometer'
_diffrn_measurement_device_type  'STOE IPDS II two-circle-diffractometer'
_diffrn_detector                 'image plate'
_diffrn_detector_type            'STOE image plate (34 cm diameter)'
_diffrn_detector_area_resol_mean 6.67
_diffrn_source                   'Genix 3D I\mS microfocus X-ray source'
_diffrn_radiation_monochromator  mirror
_diffrn_measurement_method       \w
_diffrn_reflns_number            53408
_diffrn_reflns_av_unetI/netI     0.0583
_diffrn_reflns_av_R_equivalents  0.0649
_diffrn_reflns_limit_h_min       -12
_diffrn_reflns_limit_h_max       12
_diffrn_reflns_limit_k_min       -21
_diffrn_reflns_limit_k_max       21
_diffrn_reflns_limit_l_min       -31
_diffrn_reflns_limit_l_max       32
_diffrn_reflns_theta_min         2.372
_diffrn_reflns_theta_max         26.733
_diffrn_reflns_theta_full        25.242
_diffrn_measured_fraction_theta_max 0.999
_diffrn_measured_fraction_theta_full 0.999
_diffrn_reflns_Laue_measured_fraction_max 0.999
_diffrn_reflns_Laue_measured_fraction_full 0.999
_diffrn_reflns_point_group_measured_fraction_max 0.999
_diffrn_reflns_point_group_measured_fraction_full 0.999
_reflns_number_total             16650
_reflns_number_gt                13432
_reflns_threshold_expression     'I > 2\s(I)'
_reflns_Friedel_coverage         0.000
_reflns_Friedel_fraction_max     .
_reflns_Friedel_fraction_full    .

_reflns_special_details          
;
 Reflections were merged by SHELXL according to the crystal
 class for the calculation of statistics and refinement.
 
 _reflns_Friedel_fraction is defined as the number of unique
 Friedel pairs measured divided by the number that would be
 possible theoretically, ignoring centric projections and
 systematic absences.
;

_computing_data_collection       'X-Area (Stoe & Cie, 2001)'
_computing_cell_refinement       'CrysAlisPro 1.171.42.43a (Rigaku OD, 2022)'
_computing_data_reduction        'CrysAlisPro 1.171.42.43a (Rigaku OD, 2022)'
_computing_structure_solution    'SHELXT (G. M. Sheldrick, 2015)'
_computing_structure_refinement  'SHELXL-2019/2 (Sheldrick, 2019)'
_computing_molecular_graphics    ?
_computing_publication_material  'IUCr PublCIF online service'

_refine_special_details          ?
_refine_ls_structure_factor_coef Fsqd
_refine_ls_matrix_type           full
_refine_ls_weighting_scheme      calc
_refine_ls_weighting_details     
'w=1/[\s^2^(Fo^2^)+(0.0531P)^2^+0.4904P] where P=(Fo^2^+2Fc^2^)/3'
_atom_sites_solution_primary     dual
_atom_sites_solution_secondary   difmap
_atom_sites_solution_hydrogens   geom
_refine_ls_hydrogen_treatment    constr
_refine_ls_extinction_method     none
_refine_ls_extinction_coef       .
_refine_ls_number_reflns         16650
_refine_ls_number_parameters     877
_refine_ls_number_restraints     0
_refine_ls_R_factor_all          0.0549
_refine_ls_R_factor_gt           0.0417
_refine_ls_wR_factor_ref         0.1139
_refine_ls_wR_factor_gt          0.1052
_refine_ls_goodness_of_fit_ref   1.033
_refine_ls_restrained_S_all      1.033
_refine_ls_shift/su_max          0.001
_refine_ls_shift/su_mean         0.000

loop_
_atom_site_label
_atom_site_type_symbol
_atom_site_fract_x
_atom_site_fract_y
_atom_site_fract_z
_atom_site_U_iso_or_equiv
_atom_site_adp_type
_atom_site_occupancy
_atom_site_site_symmetry_order
_atom_site_calc_flag
_atom_site_refinement_flags_posn
_atom_site_refinement_flags_adp
_atom_site_refinement_flags_occupancy
_atom_site_disorder_assembly
_atom_site_disorder_group
Al1 Al 0.52633(5) 0.00720(3) 0.18884(2) 0.02377(11) Uani 1 1 d . . . . .
Al2 Al 0.53539(5) 0.13791(3) 0.14832(2) 0.02201(11) Uani 1 1 d . . . . .
Al3 Al 0.21589(5) 0.09895(3) 0.20776(2) 0.02437(12) Uani 1 1 d . . . . .
Al4 Al 0.20418(5) -0.01109(3) 0.10789(2) 0.02372(11) Uani 1 1 d . . . . .
C1 C 0.6929(2) -0.03182(14) 0.21117(10) 0.0416(5) Uani 1 1 d . . . . .
H1A H 0.703997 -0.019340 0.251086 0.062 Uiso 1 1 calc R U . . .
H1B H 0.775098 -0.002104 0.200117 0.062 Uiso 1 1 calc R U . . .
H1C H 0.682906 -0.093536 0.193473 0.062 Uiso 1 1 calc R U . . .
C2 C 0.71319(18) 0.19948(12) 0.13677(8) 0.0324(4) Uani 1 1 d . . . . .
H2A H 0.731311 0.175349 0.098741 0.049 Uiso 1 1 calc R U . . .
H2B H 0.788666 0.193773 0.161670 0.049 Uiso 1 1 calc R U . . .
H2C H 0.708383 0.260053 0.144123 0.049 Uiso 1 1 calc R U . . .
C3 C 0.0509(2) 0.13512(14) 0.23942(9) 0.0424(5) Uani 1 1 d . . . . .
H3A H 0.044977 0.122814 0.274274 0.064 Uiso 1 1 calc R U . . .
H3B H -0.032717 0.104080 0.214029 0.064 Uiso 1 1 calc R U . . .
H3C H 0.057490 0.196638 0.245855 0.064 Uiso 1 1 calc R U . . .
C4 C 0.0280(2) -0.07022(14) 0.06275(9) 0.0404(5) Uani 1 1 d . . . . .
H4A H 0.020429 -0.052167 0.029870 0.061 Uiso 1 1 calc R U . . .
H4B H -0.049841 -0.056088 0.083800 0.061 Uiso 1 1 calc R U . . .
H4C H 0.024968 -0.132060 0.051939 0.061 Uiso 1 1 calc R U . . .
C13 C 0.4033(2) 0.19519(11) 0.30686(7) 0.0303(4) Uani 1 1 d . . . . .
H13 H 0.317758 0.202016 0.321692 0.036 Uiso 1 1 calc R U . . .
C14 C 0.5272(2) 0.23090(13) 0.34066(8) 0.0374(5) Uani 1 1 d . . . . .
H14 H 0.525363 0.261140 0.378199 0.045 Uiso 1 1 calc R U . . .
C15 C 0.6540(2) 0.22311(13) 0.32044(8) 0.0374(5) Uani 1 1 d . . . . .
H15 H 0.738958 0.248694 0.343641 0.045 Uiso 1 1 calc R U . . .
C16 C 0.65509(19) 0.17741(12) 0.26581(7) 0.0314(4) Uani 1 1 d . . . . .
H16 H 0.742006 0.171815 0.251907 0.038 Uiso 1 1 calc R U . . .
C17 C 0.40006(18) 0.14929(10) 0.25146(7) 0.0242(3) Uani 1 1 d . . . . .
C18 C 0.53064(18) 0.13904(11) 0.23036(7) 0.0250(4) Uani 1 1 d . . . . .
C21 C 0.51536(18) 0.00461(11) 0.10602(7) 0.0247(3) Uani 1 1 d . . . . .
C22 C 0.37980(18) -0.03667(11) 0.07806(7) 0.0237(3) Uani 1 1 d . . . . .
C23 C 0.3711(2) -0.09746(11) 0.02657(7) 0.0293(4) Uani 1 1 d . . . . .
H23 H 0.281747 -0.125646 0.007612 0.035 Uiso 1 1 calc R U . . .
C24 C 0.4891(2) -0.11798(12) 0.00222(7) 0.0325(4) Uani 1 1 d . . . . .
H24 H 0.479410 -0.160204 -0.032663 0.039 Uiso 1 1 calc R U . . .
C25 C 0.6209(2) -0.07730(12) 0.02846(7) 0.0303(4) Uani 1 1 d . . . . .
H25 H 0.701586 -0.090474 0.011498 0.036 Uiso 1 1 calc R U . . .
C26 C 0.63332(19) -0.01714(11) 0.07978(8) 0.0283(4) Uani 1 1 d . . . . .
H26 H 0.723762 0.010351 0.097902 0.034 Uiso 1 1 calc R U . . .
C31 C 0.34302(18) -0.05471(11) 0.19813(7) 0.0242(3) Uani 1 1 d . . . . .
C32 C 0.21122(18) -0.03433(11) 0.18488(7) 0.0265(4) Uani 1 1 d . . . . .
C33 C 0.08922(19) -0.08460(12) 0.19316(8) 0.0302(4) Uani 1 1 d . . . . .
H33 H 0.001092 -0.071423 0.184576 0.036 Uiso 1 1 calc R U . . .
C34 C 0.0942(2) -0.15248(12) 0.21341(8) 0.0336(4) Uani 1 1 d . . . . .
H34 H 0.010628 -0.185651 0.218334 0.040 Uiso 1 1 calc R U . . .
C35 C 0.2219(2) -0.17126(12) 0.22630(9) 0.0372(5) Uani 1 1 d . . . . .
H35 H 0.226489 -0.217285 0.240628 0.045 Uiso 1 1 calc R U . . .
C36 C 0.3446(2) -0.12331(12) 0.21852(8) 0.0324(4) Uani 1 1 d . . . . .
H36 H 0.431482 -0.137762 0.227330 0.039 Uiso 1 1 calc R U . . .
C41 C 0.35644(17) 0.17013(10) 0.12764(7) 0.0229(3) Uani 1 1 d . . . . .
C42 C 0.22342(18) 0.12235(11) 0.13065(7) 0.0263(4) Uani 1 1 d . . . . .
C43 C 0.10132(19) 0.14849(12) 0.11439(8) 0.0321(4) Uani 1 1 d . . . . .
H43 H 0.013107 0.116791 0.116216 0.038 Uiso 1 1 calc R U . . .
C44 C 0.1058(2) 0.21853(13) 0.09592(9) 0.0380(5) Uani 1 1 d . . . . .
H44 H 0.022233 0.234732 0.085106 0.046 Uiso 1 1 calc R U . . .
C45 C 0.2342(2) 0.26458(13) 0.09349(9) 0.0410(5) Uani 1 1 d . . . . .
H45 H 0.238819 0.312820 0.080756 0.049 Uiso 1 1 calc R U . . .
C46 C 0.3570(2) 0.24130(11) 0.10943(8) 0.0298(4) Uani 1 1 d . . . . .
H46 H 0.443814 0.274763 0.107888 0.036 Uiso 1 1 calc R U . . .
Al5 Al 0.43774(5) 0.50281(3) 0.89261(2) 0.02361(11) Uani 1 1 d . . . . .
Al6 Al 0.38157(5) 0.38071(3) 0.79594(2) 0.02381(11) Uani 1 1 d . . . . .
Al7 Al 0.14129(5) 0.52787(3) 0.81034(2) 0.02329(11) Uani 1 1 d . . . . .
Al8 Al 0.07078(5) 0.41361(3) 0.86194(2) 0.02330(11) Uani 1 1 d . . . . .
C5 C 0.61740(19) 0.53310(13) 0.93866(8) 0.0362(4) Uani 1 1 d . . . . .
H5A H 0.636855 0.594623 0.958060 0.054 Uiso 1 1 calc R U . . .
H5B H 0.691345 0.518221 0.915572 0.054 Uiso 1 1 calc R U . . .
H5C H 0.613822 0.501584 0.965381 0.054 Uiso 1 1 calc R U . . .
C6 C 0.5215(2) 0.31831(14) 0.76145(9) 0.0396(5) Uani 1 1 d . . . . .
H6A H 0.488837 0.256892 0.753965 0.059 Uiso 1 1 calc R U . . .
H6B H 0.609037 0.336489 0.786075 0.059 Uiso 1 1 calc R U . . .
H6C H 0.537010 0.330160 0.726956 0.059 Uiso 1 1 calc R U . . .
C7 C 0.0019(2) 0.58557(13) 0.78617(9) 0.0361(4) Uani 1 1 d . . . . .
H7A H -0.086603 0.570179 0.799805 0.054 Uiso 1 1 calc R U . . .
H7B H -0.011540 0.567881 0.746007 0.054 Uiso 1 1 calc R U . . .
H7C H 0.034024 0.647560 0.800584 0.054 Uiso 1 1 calc R U . . .
C8 C -0.12059(19) 0.38697(13) 0.87783(8) 0.0344(4) Uani 1 1 d . . . . .
H8A H -0.152904 0.324936 0.864769 0.052 Uiso 1 1 calc R U . . .
H8B H -0.180931 0.414261 0.859223 0.052 Uiso 1 1 calc R U . . .
H8C H -0.124008 0.408349 0.917493 0.052 Uiso 1 1 calc R U . . .
C51 C 0.44663(17) 0.51486(11) 0.81271(7) 0.0253(4) Uani 1 1 d . . . . .
C52 C 0.33759(17) 0.55235(10) 0.79481(7) 0.0231(3) Uani 1 1 d . . . . .
C53 C 0.37019(18) 0.60642(11) 0.76323(7) 0.0271(4) Uani 1 1 d . . . . .
H53 H 0.299002 0.632070 0.751395 0.032 Uiso 1 1 calc R U . . .
C54 C 0.5035(2) 0.62394(12) 0.74852(8) 0.0327(4) Uani 1 1 d . . . . .
H54 H 0.522001 0.660559 0.726673 0.039 Uiso 1 1 calc R U . . .
C55 C 0.60889(19) 0.58806(12) 0.76570(8) 0.0335(4) Uani 1 1 d . . . . .
H55 H 0.700115 0.600046 0.755854 0.040 Uiso 1 1 calc R U . . .
C56 C 0.58102(18) 0.53454(12) 0.79732(8) 0.0290(4) Uani 1 1 d . . . . .
H56 H 0.654334 0.510313 0.809051 0.035 Uiso 1 1 calc R U . . .
C61 C 0.35698(18) 0.37037(11) 0.87518(7) 0.0249(3) Uani 1 1 d . . . . .
C62 C 0.21331(17) 0.35320(10) 0.88360(7) 0.0230(3) Uani 1 1 d . . . . .
C63 C 0.17203(19) 0.28876(12) 0.90693(8) 0.0308(4) Uani 1 1 d . . . . .
H63 H 0.077483 0.276932 0.913369 0.037 Uiso 1 1 calc R U . . .
C64 C 0.2652(2) 0.24147(13) 0.92099(9) 0.0376(5) Uani 1 1 d . . . . .
H64 H 0.233528 0.198162 0.936793 0.045 Uiso 1 1 calc R U . . .
C65 C 0.4037(2) 0.25693(12) 0.91218(8) 0.0329(4) Uani 1 1 d . . . . .
H65 H 0.466986 0.223965 0.921282 0.039 Uiso 1 1 calc R U . . .
C66 C 0.44868(18) 0.32111(11) 0.88992(7) 0.0281(4) Uani 1 1 d . . . . .
H66 H 0.544038 0.332355 0.884383 0.034 Uiso 1 1 calc R U . . .
C71 C 0.28828(18) 0.56503(11) 0.92244(7) 0.0249(3) Uani 1 1 d . . . . .
C72 C 0.14928(18) 0.54661(11) 0.89575(7) 0.0261(4) Uani 1 1 d . . . . .
C73 C 0.0504(2) 0.59331(12) 0.92193(8) 0.0315(4) Uani 1 1 d . . . . .
H73 H -0.042476 0.581121 0.904478 0.038 Uiso 1 1 calc R U . . .
C74 C 0.0850(2) 0.65619(13) 0.97219(8) 0.0369(4) Uani 1 1 d . . . . .
H74 H 0.016668 0.686411 0.989119 0.044 Uiso 1 1 calc R U . . .
C75 C 0.2205(2) 0.67456(13) 0.99754(8) 0.0383(5) Uani 1 1 d . . . . .
H75 H 0.245392 0.718009 1.031907 0.046 Uiso 1 1 calc R U . . .
C76 C 0.3202(2) 0.62983(12) 0.97302(8) 0.0324(4) Uani 1 1 d . . . . .
H76 H 0.412692 0.643566 0.991058 0.039 Uiso 1 1 calc R U . . .
C81 C 0.18993(18) 0.34998(11) 0.75718(7) 0.0251(4) Uani 1 1 d . . . . .
C82 C 0.07917(18) 0.39352(11) 0.77626(7) 0.0252(4) Uani 1 1 d . . . . .
C83 C -0.05326(19) 0.36615(12) 0.74452(8) 0.0310(4) Uani 1 1 d . . . . .
H83 H -0.127148 0.395473 0.756251 0.037 Uiso 1 1 calc R U . . .
C84 C -0.0772(2) 0.29756(13) 0.69676(8) 0.0384(5) Uani 1 1 d . . . . .
H84 H -0.166667 0.279992 0.676032 0.046 Uiso 1 1 calc R U . . .
C85 C 0.0299(2) 0.25486(13) 0.67946(8) 0.0412(5) Uani 1 1 d . . . . .
H85 H 0.013228 0.206976 0.647154 0.049 Uiso 1 1 calc R U . . .
C86 C 0.1614(2) 0.28116(12) 0.70876(8) 0.0347(4) Uani 1 1 d . . . . .
H86 H 0.234098 0.251677 0.695618 0.042 Uiso 1 1 calc R U . . .
Al9 Al 0.46662(6) 0.19185(4) 0.48263(2) 0.03087(13) Uani 1 1 d . . . . .
Al10 Al 0.45419(5) 0.32085(3) 0.57159(2) 0.02731(12) Uani 1 1 d . . . . .
Al11 Al 0.12416(6) 0.17414(4) 0.52703(2) 0.02968(13) Uani 1 1 d . . . . .
Al12 Al 0.16143(6) 0.28207(4) 0.46785(2) 0.02909(12) Uani 1 1 d . . . . .
C9 C 0.6422(2) 0.15775(16) 0.46173(10) 0.0478(5) Uani 1 1 d . . . . .
H9A H 0.642657 0.099981 0.463705 0.072 Uiso 1 1 calc R U . . .
H9B H 0.719854 0.197719 0.486801 0.072 Uiso 1 1 calc R U . . .
H9C H 0.652237 0.158401 0.424171 0.072 Uiso 1 1 calc R U . . .
C10 C 0.6221(2) 0.38482(14) 0.62106(8) 0.0398(5) Uani 1 1 d . . . . .
H10A H 0.699888 0.354541 0.611858 0.060 Uiso 1 1 calc R U . . .
H10B H 0.605440 0.390043 0.658998 0.060 Uiso 1 1 calc R U . . .
H10C H 0.645212 0.441904 0.617087 0.060 Uiso 1 1 calc R U . . .
C11 C -0.0584(2) 0.11267(14) 0.53442(9) 0.0415(5) Uani 1 1 d . . . . .
H11A H -0.045708 0.076802 0.557781 0.062 Uiso 1 1 calc R U . . .
H11B H -0.103907 0.076615 0.498116 0.062 Uiso 1 1 calc R U . . .
H11C H -0.116761 0.153928 0.551040 0.062 Uiso 1 1 calc R U . . .
C12 C 0.0061(2) 0.30933(17) 0.42856(10) 0.0498(6) Uani 1 1 d . . . . .
H12A H -0.082062 0.277862 0.434302 0.075 Uiso 1 1 calc R U . . .
H12B H 0.015987 0.292944 0.389292 0.075 Uiso 1 1 calc R U . . .
H12C H 0.006443 0.370842 0.442378 0.075 Uiso 1 1 calc R U . . .
C91 C 0.4306(2) 0.18814(12) 0.56217(8) 0.0328(4) Uani 1 1 d . . . . .
C92 C 0.2904(2) 0.15219(12) 0.56590(7) 0.0308(4) Uani 1 1 d . . . . .
C93 C 0.2700(2) 0.09924(13) 0.59908(8) 0.0397(5) Uani 1 1 d . . . . .
H93 H 0.177714 0.073438 0.601379 0.048 Uiso 1 1 calc R U . . .
C94 C 0.3813(3) 0.08334(15) 0.62885(9) 0.0489(6) Uani 1 1 d . . . . .
H94 H 0.363811 0.048187 0.651670 0.059 Uiso 1 1 calc R U . . .
C95 C 0.5166(3) 0.11826(14) 0.62539(9) 0.0466(5) Uani 1 1 d . . . . .
H95 H 0.592355 0.107192 0.645595 0.056 Uiso 1 1 calc R U . . .
C96 C 0.5406(2) 0.16941(13) 0.59231(8) 0.0390(5) Uani 1 1 d . . . . .
H96 H 0.634024 0.192781 0.589686 0.047 Uiso 1 1 calc R U . . .
C101 C 0.47560(19) 0.32404(12) 0.49062(7) 0.0283(4) Uani 1 1 d . . . . .
C102 C 0.35373(19) 0.33756(11) 0.46320(7) 0.0280(4) Uani 1 1 d . . . . .
C103 C 0.3711(2) 0.39368(12) 0.43189(8) 0.0336(4) Uani 1 1 d . . . . .
H103 H 0.291214 0.403455 0.413317 0.040 Uiso 1 1 calc R U . . .
C104 C 0.5031(2) 0.43555(13) 0.42736(9) 0.0401(5) Uani 1 1 d . . . . .
H104 H 0.511778 0.472807 0.405579 0.048 Uiso 1 1 calc R U . . .
C105 C 0.6207(2) 0.42327(13) 0.45420(8) 0.0375(5) Uani 1 1 d . . . . .
H105 H 0.710262 0.452442 0.451462 0.045 Uiso 1 1 calc R U . . .
C106 C 0.6070(2) 0.36788(12) 0.48524(8) 0.0332(4) Uani 1 1 d . . . . .
H106 H 0.688466 0.359140 0.503436 0.040 Uiso 1 1 calc R U . . .
C111 C 0.2933(2) 0.13000(12) 0.43376(8) 0.0317(4) Uani 1 1 d . . . . .
C112 C 0.1576(2) 0.14849(12) 0.44331(8) 0.0329(4) Uani 1 1 d . . . . .
C113 C 0.0419(2) 0.10033(13) 0.40488(8) 0.0382(5) Uani 1 1 d . . . . .
H113 H -0.048583 0.112487 0.410990 0.046 Uiso 1 1 calc R U . . .
C114 C 0.0579(3) 0.03587(14) 0.35855(9) 0.0451(5) Uani 1 1 d . . . . .
H114 H -0.021000 0.003755 0.333341 0.054 Uiso 1 1 calc R U . . .
C115 C 0.1890(3) 0.01862(14) 0.34927(9) 0.0477(6) Uani 1 1 d . . . . .
H115 H 0.200351 -0.025210 0.317315 0.057 Uiso 1 1 calc R U . . .
C116 C 0.3044(2) 0.06460(13) 0.38612(8) 0.0408(5) Uani 1 1 d . . . . .
H116 H 0.393764 0.051392 0.378865 0.049 Uiso 1 1 calc R U . . .
C121 C 0.27092(18) 0.35373(12) 0.58713(7) 0.0278(4) Uani 1 1 d . . . . .
C122 C 0.14332(19) 0.31008(12) 0.55298(7) 0.0298(4) Uani 1 1 d . . . . .
C123 C 0.0203(2) 0.34275(13) 0.56619(8) 0.0357(4) Uani 1 1 d . . . . .
H123 H -0.065554 0.313957 0.544395 0.043 Uiso 1 1 calc R U . . .
C124 C 0.0213(2) 0.41543(14) 0.60992(9) 0.0421(5) Uani 1 1 d . . . . .
H124 H -0.062275 0.436895 0.617250 0.050 Uiso 1 1 calc R U . . .
C125 C 0.1448(2) 0.45642(13) 0.64275(9) 0.0404(5) Uani 1 1 d . . . . .
H125 H 0.146165 0.506092 0.672943 0.048 Uiso 1 1 calc R U . . .
C126 C 0.2670(2) 0.42526(12) 0.63179(8) 0.0328(4) Uani 1 1 d . . . . .
H126 H 0.350549 0.453445 0.655379 0.039 Uiso 1 1 calc R U . . .

loop_
_atom_site_aniso_label
_atom_site_aniso_U_11
_atom_site_aniso_U_22
_atom_site_aniso_U_33
_atom_site_aniso_U_23
_atom_site_aniso_U_13
_atom_site_aniso_U_12
Al1 0.0198(2) 0.0249(3) 0.0276(3) 0.0093(2) 0.0022(2) 0.0047(2)
Al2 0.0183(2) 0.0225(2) 0.0239(2) 0.0059(2) 0.00394(19) 0.00197(19)
Al3 0.0200(2) 0.0245(3) 0.0305(3) 0.0101(2) 0.0068(2) 0.0050(2)
Al4 0.0183(2) 0.0241(3) 0.0285(3) 0.0096(2) 0.00046(19) 0.00112(19)
C1 0.0296(10) 0.0434(12) 0.0549(13) 0.0188(10) -0.0020(9) 0.0122(9)
C2 0.0250(9) 0.0316(10) 0.0354(10) 0.0056(8) 0.0066(7) -0.0020(7)
C3 0.0305(10) 0.0468(12) 0.0556(13) 0.0192(10) 0.0170(9) 0.0124(9)
C4 0.0273(10) 0.0400(11) 0.0484(12) 0.0128(9) -0.0058(9) -0.0036(8)
C13 0.0369(10) 0.0269(9) 0.0295(9) 0.0100(7) 0.0114(8) 0.0073(8)
C14 0.0525(12) 0.0352(10) 0.0216(9) 0.0053(8) 0.0037(8) 0.0072(9)
C15 0.0388(11) 0.0374(11) 0.0289(10) 0.0064(8) -0.0088(8) -0.0008(9)
C16 0.0277(9) 0.0346(10) 0.0298(9) 0.0089(8) 0.0007(7) 0.0030(8)
C17 0.0280(9) 0.0190(8) 0.0275(9) 0.0099(7) 0.0052(7) 0.0037(7)
C18 0.0239(8) 0.0259(9) 0.0234(8) 0.0054(7) 0.0025(7) 0.0037(7)
C21 0.0235(8) 0.0241(8) 0.0255(8) 0.0058(7) 0.0049(7) 0.0045(7)
C22 0.0266(8) 0.0220(8) 0.0246(8) 0.0101(7) 0.0038(7) 0.0046(7)
C23 0.0324(9) 0.0263(9) 0.0270(9) 0.0075(7) 0.0001(7) 0.0024(7)
C24 0.0453(11) 0.0293(9) 0.0232(9) 0.0060(7) 0.0063(8) 0.0113(8)
C25 0.0373(10) 0.0302(9) 0.0304(9) 0.0130(8) 0.0147(8) 0.0158(8)
C26 0.0257(9) 0.0262(9) 0.0339(9) 0.0102(7) 0.0056(7) 0.0054(7)
C31 0.0255(8) 0.0223(8) 0.0249(8) 0.0076(7) 0.0030(7) 0.0038(7)
C32 0.0241(8) 0.0257(9) 0.0314(9) 0.0125(7) 0.0037(7) 0.0022(7)
C33 0.0247(9) 0.0295(9) 0.0355(10) 0.0106(8) 0.0046(7) 0.0007(7)
C34 0.0360(10) 0.0259(9) 0.0369(10) 0.0106(8) 0.0098(8) -0.0040(8)
C35 0.0468(12) 0.0247(9) 0.0437(11) 0.0173(8) 0.0079(9) 0.0032(8)
C36 0.0344(10) 0.0279(9) 0.0390(10) 0.0147(8) 0.0055(8) 0.0088(8)
C41 0.0244(8) 0.0209(8) 0.0224(8) 0.0045(6) 0.0050(6) 0.0045(6)
C42 0.0233(8) 0.0263(9) 0.0326(9) 0.0133(7) 0.0036(7) 0.0056(7)
C43 0.0247(9) 0.0327(10) 0.0435(11) 0.0178(8) 0.0039(8) 0.0077(7)
C44 0.0336(10) 0.0386(11) 0.0488(12) 0.0208(9) 0.0020(9) 0.0142(9)
C45 0.0467(12) 0.0307(10) 0.0560(13) 0.0262(10) 0.0080(10) 0.0124(9)
C46 0.0318(9) 0.0236(9) 0.0340(10) 0.0092(7) 0.0076(8) 0.0031(7)
Al5 0.0195(2) 0.0230(3) 0.0287(3) 0.0098(2) 0.0002(2) 0.00260(19)
Al6 0.0229(3) 0.0228(3) 0.0280(3) 0.0094(2) 0.0053(2) 0.0070(2)
Al7 0.0192(2) 0.0240(3) 0.0282(3) 0.0101(2) 0.0014(2) 0.00518(19)
Al8 0.0194(2) 0.0245(3) 0.0264(3) 0.0088(2) 0.00318(19) 0.00342(19)
C5 0.0266(9) 0.0382(11) 0.0434(11) 0.0161(9) -0.0038(8) 0.0011(8)
C6 0.0406(11) 0.0398(11) 0.0451(12) 0.0146(9) 0.0141(9) 0.0211(9)
C7 0.0284(9) 0.0375(11) 0.0475(12) 0.0183(9) 0.0021(8) 0.0123(8)
C8 0.0254(9) 0.0399(11) 0.0391(10) 0.0140(9) 0.0081(8) 0.0042(8)
C51 0.0227(8) 0.0239(8) 0.0321(9) 0.0121(7) 0.0052(7) 0.0051(7)
C52 0.0223(8) 0.0198(8) 0.0259(8) 0.0059(7) 0.0010(6) 0.0033(6)
C53 0.0269(9) 0.0240(8) 0.0301(9) 0.0095(7) -0.0012(7) 0.0039(7)
C54 0.0346(10) 0.0313(10) 0.0359(10) 0.0191(8) 0.0039(8) -0.0005(8)
C55 0.0240(9) 0.0362(10) 0.0431(11) 0.0181(9) 0.0083(8) 0.0012(8)
C56 0.0230(9) 0.0305(9) 0.0373(10) 0.0149(8) 0.0057(7) 0.0064(7)
C61 0.0242(8) 0.0230(8) 0.0284(9) 0.0107(7) 0.0012(7) 0.0029(7)
C62 0.0245(8) 0.0209(8) 0.0213(8) 0.0048(6) 0.0002(6) 0.0020(6)
C63 0.0271(9) 0.0339(10) 0.0332(10) 0.0156(8) 0.0020(7) 0.0008(7)
C64 0.0371(11) 0.0338(10) 0.0470(12) 0.0250(9) 0.0001(9) -0.0012(8)
C65 0.0323(10) 0.0276(9) 0.0406(11) 0.0156(8) -0.0050(8) 0.0050(8)
C66 0.0247(9) 0.0274(9) 0.0324(9) 0.0108(7) 0.0001(7) 0.0041(7)
C71 0.0283(9) 0.0216(8) 0.0253(8) 0.0086(7) 0.0020(7) 0.0038(7)
C72 0.0256(9) 0.0250(8) 0.0284(9) 0.0083(7) 0.0043(7) 0.0061(7)
C73 0.0300(9) 0.0323(10) 0.0356(10) 0.0120(8) 0.0075(8) 0.0114(8)
C74 0.0488(12) 0.0343(10) 0.0339(10) 0.0113(8) 0.0168(9) 0.0196(9)
C75 0.0576(13) 0.0287(10) 0.0255(9) 0.0027(8) 0.0044(9) 0.0101(9)
C76 0.0365(10) 0.0282(9) 0.0289(9) 0.0071(8) -0.0029(8) 0.0018(8)
C81 0.0298(9) 0.0225(8) 0.0240(8) 0.0101(7) 0.0038(7) 0.0019(7)
C82 0.0242(8) 0.0255(8) 0.0251(8) 0.0093(7) 0.0002(7) 0.0004(7)
C83 0.0267(9) 0.0348(10) 0.0323(10) 0.0159(8) -0.0005(7) -0.0013(8)
C84 0.0376(11) 0.0415(11) 0.0305(10) 0.0148(9) -0.0116(8) -0.0101(9)
C85 0.0553(13) 0.0354(11) 0.0252(9) 0.0046(8) -0.0028(9) -0.0012(10)
C86 0.0447(11) 0.0306(10) 0.0278(9) 0.0074(8) 0.0058(8) 0.0066(8)
Al9 0.0310(3) 0.0314(3) 0.0299(3) 0.0079(2) 0.0023(2) 0.0084(2)
Al10 0.0247(3) 0.0302(3) 0.0258(3) 0.0084(2) 0.0001(2) 0.0035(2)
Al11 0.0294(3) 0.0298(3) 0.0276(3) 0.0087(2) 0.0009(2) 0.0000(2)
Al12 0.0258(3) 0.0323(3) 0.0290(3) 0.0112(2) -0.0002(2) 0.0034(2)
C9 0.0391(12) 0.0519(13) 0.0531(14) 0.0128(11) 0.0064(10) 0.0174(10)
C10 0.0319(10) 0.0467(12) 0.0382(11) 0.0139(9) -0.0049(8) 0.0017(9)
C11 0.0352(11) 0.0427(12) 0.0423(11) 0.0145(9) -0.0010(9) -0.0054(9)
C12 0.0382(12) 0.0653(16) 0.0513(13) 0.0283(12) -0.0034(10) 0.0095(11)
C91 0.0363(10) 0.0312(10) 0.0318(10) 0.0110(8) -0.0002(8) 0.0076(8)
C92 0.0389(10) 0.0257(9) 0.0253(9) 0.0054(7) 0.0013(8) 0.0042(8)
C93 0.0514(13) 0.0315(10) 0.0377(11) 0.0138(8) 0.0064(9) 0.0060(9)
C94 0.0716(16) 0.0410(12) 0.0413(12) 0.0224(10) 0.0024(11) 0.0147(11)
C95 0.0608(15) 0.0404(12) 0.0414(12) 0.0150(10) -0.0078(10) 0.0184(11)
C96 0.0413(11) 0.0345(10) 0.0398(11) 0.0099(9) -0.0052(9) 0.0102(9)
C101 0.0288(9) 0.0305(9) 0.0246(8) 0.0079(7) 0.0038(7) 0.0041(7)
C102 0.0318(9) 0.0260(9) 0.0242(8) 0.0049(7) 0.0035(7) 0.0048(7)
C103 0.0381(10) 0.0339(10) 0.0332(10) 0.0149(8) 0.0051(8) 0.0101(8)
C104 0.0496(12) 0.0344(11) 0.0400(11) 0.0172(9) 0.0130(9) 0.0045(9)
C105 0.0361(11) 0.0353(10) 0.0372(11) 0.0083(9) 0.0112(9) -0.0020(8)
C106 0.0295(9) 0.0364(10) 0.0304(9) 0.0062(8) 0.0046(8) 0.0037(8)
C111 0.0394(10) 0.0271(9) 0.0282(9) 0.0097(7) 0.0016(8) 0.0035(8)
C112 0.0367(10) 0.0324(10) 0.0266(9) 0.0073(8) 0.0012(8) 0.0018(8)
C113 0.0396(11) 0.0390(11) 0.0325(10) 0.0117(9) -0.0035(8) -0.0013(9)
C114 0.0542(14) 0.0389(12) 0.0329(11) 0.0093(9) -0.0080(9) -0.0096(10)
C115 0.0663(15) 0.0351(11) 0.0309(11) -0.0014(9) 0.0030(10) 0.0019(11)
C116 0.0526(13) 0.0331(10) 0.0358(11) 0.0078(9) 0.0067(9) 0.0102(9)
C121 0.0278(9) 0.0296(9) 0.0261(9) 0.0104(7) 0.0048(7) 0.0020(7)
C122 0.0271(9) 0.0311(9) 0.0305(9) 0.0091(8) 0.0048(7) 0.0037(7)
C123 0.0265(9) 0.0369(11) 0.0429(11) 0.0121(9) 0.0055(8) 0.0029(8)
C124 0.0328(11) 0.0411(12) 0.0528(13) 0.0121(10) 0.0167(9) 0.0086(9)
C125 0.0403(11) 0.0356(11) 0.0401(11) 0.0037(9) 0.0149(9) 0.0038(9)
C126 0.0329(10) 0.0318(10) 0.0303(9) 0.0077(8) 0.0060(8) -0.0016(8)

_geom_special_details            
;
 All esds (except the esd in the dihedral angle between two l.s. planes)
 are estimated using the full covariance matrix.  The cell esds are taken
 into account individually in the estimation of esds in distances, angles
 and torsion angles; correlations between esds in cell parameters are only
 used when they are defined by crystal symmetry.  An approximate (isotropic)
 treatment of cell esds is used for estimating esds involving l.s. planes.
;

loop_
_geom_bond_atom_site_label_1
_geom_bond_atom_site_label_2
_geom_bond_distance
_geom_bond_site_symmetry_2
_geom_bond_publ_flag
Al1 C1 1.958(2) . ?
Al1 C31 1.9891(17) . ?
Al1 C21 2.1123(18) . ?
Al1 C18 2.1320(18) . ?
Al1 Al2 2.6718(7) . ?
Al2 C2 1.9627(17) . ?
Al2 C41 1.9936(18) . ?
Al2 C18 2.1074(18) . ?
Al2 C21 2.1361(18) . ?
Al3 C3 1.952(2) . ?
Al3 C17 1.9789(18) . ?
Al3 C32 2.1152(18) . ?
Al3 C42 2.1346(18) . ?
Al3 Al4 2.6598(7) . ?
Al4 C4 1.9543(19) . ?
Al4 C22 1.9803(18) . ?
Al4 C42 2.0999(18) . ?
Al4 C32 2.1255(18) . ?
C1 H1A 0.9800 . ?
C1 H1B 0.9800 . ?
C1 H1C 0.9800 . ?
C2 H2A 0.9800 . ?
C2 H2B 0.9800 . ?
C2 H2C 0.9800 . ?
C3 H3A 0.9800 . ?
C3 H3B 0.9800 . ?
C3 H3C 0.9800 . ?
C4 H4A 0.9800 . ?
C4 H4B 0.9800 . ?
C4 H4C 0.9800 . ?
C13 C14 1.382(3) . ?
C13 C17 1.398(2) . ?
C13 H13 0.9500 . ?
C14 C15 1.384(3) . ?
C14 H14 0.9500 . ?
C15 C16 1.387(3) . ?
C15 H15 0.9500 . ?
C16 C18 1.410(2) . ?
C16 H16 0.9500 . ?
C17 C18 1.434(2) . ?
C21 C26 1.415(2) . ?
C21 C22 1.430(2) . ?
C22 C23 1.396(2) . ?
C23 C24 1.389(3) . ?
C23 H23 0.9500 . ?
C24 C25 1.385(3) . ?
C24 H24 0.9500 . ?
C25 C26 1.385(3) . ?
C25 H25 0.9500 . ?
C26 H26 0.9500 . ?
C31 C36 1.394(2) . ?
C31 C32 1.428(2) . ?
C32 C33 1.413(2) . ?
C33 C34 1.385(3) . ?
C33 H33 0.9500 . ?
C34 C35 1.378(3) . ?
C34 H34 0.9500 . ?
C35 C36 1.394(3) . ?
C35 H35 0.9500 . ?
C36 H36 0.9500 . ?
C41 C46 1.398(2) . ?
C41 C42 1.434(2) . ?
C42 C43 1.413(3) . ?
C43 C44 1.381(3) . ?
C43 H43 0.9500 . ?
C44 C45 1.381(3) . ?
C44 H44 0.9500 . ?
C45 C46 1.391(3) . ?
C45 H45 0.9500 . ?
C46 H46 0.9500 . ?
Al5 C5 1.960(2) . ?
Al5 C71 1.9861(18) . ?
Al5 C61 2.1265(17) . ?
Al5 C51 2.1285(18) . ?
Al5 Al6 2.6640(7) . ?
Al6 C6 1.947(2) . ?
Al6 C81 1.9803(19) . ?
Al6 C61 2.1204(18) . ?
Al6 C51 2.1307(18) . ?
Al7 C7 1.955(2) . ?
Al7 C52 1.9896(17) . ?
Al7 C72 2.1187(18) . ?
Al7 C82 2.1203(18) . ?
Al7 Al8 2.6588(7) . ?
Al8 C8 1.9519(18) . ?
Al8 C62 1.9840(19) . ?
Al8 C72 2.1213(18) . ?
Al8 C82 2.1368(18) . ?
C5 H5A 0.9800 . ?
C5 H5B 0.9800 . ?
C5 H5C 0.9800 . ?
C6 H6A 0.9800 . ?
C6 H6B 0.9800 . ?
C6 H6C 0.9800 . ?
C7 H7A 0.9800 . ?
C7 H7B 0.9800 . ?
C7 H7C 0.9800 . ?
C8 H8A 0.9800 . ?
C8 H8B 0.9800 . ?
C8 H8C 0.9800 . ?
C51 C56 1.414(2) . ?
C51 C52 1.433(2) . ?
C52 C53 1.397(2) . ?
C53 C54 1.392(3) . ?
C53 H53 0.9500 . ?
C54 C55 1.380(3) . ?
C54 H54 0.9500 . ?
C55 C56 1.384(3) . ?
C55 H55 0.9500 . ?
C56 H56 0.9500 . ?
C61 C66 1.411(2) . ?
C61 C62 1.432(2) . ?
C62 C63 1.398(2) . ?
C63 C64 1.390(3) . ?
C63 H63 0.9500 . ?
C64 C65 1.384(3) . ?
C64 H64 0.9500 . ?
C65 C66 1.384(3) . ?
C65 H65 0.9500 . ?
C66 H66 0.9500 . ?
C71 C76 1.402(2) . ?
C71 C72 1.427(2) . ?
C72 C73 1.415(2) . ?
C73 C74 1.383(3) . ?
C73 H73 0.9500 . ?
C74 C75 1.384(3) . ?
C74 H74 0.9500 . ?
C75 C76 1.390(3) . ?
C75 H75 0.9500 . ?
C76 H76 0.9500 . ?
C81 C86 1.397(3) . ?
C81 C82 1.429(2) . ?
C82 C83 1.417(2) . ?
C83 C84 1.384(3) . ?
C83 H83 0.9500 . ?
C84 C85 1.380(3) . ?
C84 H84 0.9500 . ?
C85 C86 1.384(3) . ?
C85 H85 0.9500 . ?
C86 H86 0.9500 . ?
Al9 C9 1.949(2) . ?
Al9 C111 1.981(2) . ?
Al9 C91 2.114(2) . ?
Al9 C101 2.139(2) . ?
Al9 Al10 2.6592(8) . ?
Al10 C10 1.957(2) . ?
Al10 C121 1.9846(19) . ?
Al10 C101 2.1209(18) . ?
Al10 C91 2.126(2) . ?
Al11 C11 1.964(2) . ?
Al11 C92 1.992(2) . ?
Al11 C112 2.1241(19) . ?
Al11 C122 2.138(2) . ?
Al11 Al12 2.6786(8) . ?
Al12 C12 1.955(2) . ?
Al12 C102 1.9886(19) . ?
Al12 C112 2.120(2) . ?
Al12 C122 2.1235(19) . ?
C9 H9A 0.9800 . ?
C9 H9B 0.9800 . ?
C9 H9C 0.9800 . ?
C10 H10A 0.9800 . ?
C10 H10B 0.9800 . ?
C10 H10C 0.9800 . ?
C11 H11A 0.9800 . ?
C11 H11B 0.9800 . ?
C11 H11C 0.9800 . ?
C12 H12A 0.9800 . ?
C12 H12B 0.9800 . ?
C12 H12C 0.9800 . ?
C91 C96 1.413(3) . ?
C91 C92 1.429(3) . ?
C92 C93 1.400(3) . ?
C93 C94 1.394(3) . ?
C93 H93 0.9500 . ?
C94 C95 1.379(3) . ?
C94 H94 0.9500 . ?
C95 C96 1.378(3) . ?
C95 H95 0.9500 . ?
C96 H96 0.9500 . ?
C101 C106 1.412(2) . ?
C101 C102 1.427(3) . ?
C102 C103 1.402(3) . ?
C103 C104 1.397(3) . ?
C103 H103 0.9500 . ?
C104 C105 1.376(3) . ?
C104 H104 0.9500 . ?
C105 C106 1.386(3) . ?
C105 H105 0.9500 . ?
C106 H106 0.9500 . ?
C111 C116 1.401(3) . ?
C111 C112 1.428(3) . ?
C112 C113 1.415(3) . ?
C113 C114 1.384(3) . ?
C113 H113 0.9500 . ?
C114 C115 1.376(3) . ?
C114 H114 0.9500 . ?
C115 C116 1.386(3) . ?
C115 H115 0.9500 . ?
C116 H116 0.9500 . ?
C121 C126 1.396(3) . ?
C121 C122 1.433(3) . ?
C122 C123 1.416(3) . ?
C123 C124 1.385(3) . ?
C123 H123 0.9500 . ?
C124 C125 1.381(3) . ?
C124 H124 0.9500 . ?
C125 C126 1.388(3) . ?
C125 H125 0.9500 . ?
C126 H126 0.9500 . ?

loop_
_geom_angle_atom_site_label_1
_geom_angle_atom_site_label_2
_geom_angle_atom_site_label_3
_geom_angle
_geom_angle_site_symmetry_1
_geom_angle_site_symmetry_3
_geom_angle_publ_flag
C1 Al1 C31 116.95(9) . . ?
C1 Al1 C21 111.93(9) . . ?
C31 Al1 C21 106.51(7) . . ?
C1 Al1 C18 112.30(8) . . ?
C31 Al1 C18 106.06(7) . . ?
C21 Al1 C18 101.80(7) . . ?
C1 Al1 Al2 123.42(7) . . ?
C31 Al1 Al2 119.62(6) . . ?
C21 Al1 Al2 51.43(5) . . ?
C18 Al1 Al2 50.52(5) . . ?
C2 Al2 C41 120.08(8) . . ?
C2 Al2 C18 112.20(8) . . ?
C41 Al2 C18 105.44(7) . . ?
C2 Al2 C21 109.65(7) . . ?
C41 Al2 C21 105.95(7) . . ?
C18 Al2 C21 101.83(7) . . ?
C2 Al2 Al1 121.26(7) . . ?
C41 Al2 Al1 118.63(5) . . ?
C18 Al2 Al1 51.34(5) . . ?
C21 Al2 Al1 50.64(5) . . ?
C3 Al3 C17 118.16(9) . . ?
C3 Al3 C32 114.59(8) . . ?
C17 Al3 C32 104.09(7) . . ?
C3 Al3 C42 108.98(9) . . ?
C17 Al3 C42 107.91(7) . . ?
C32 Al3 C42 101.71(7) . . ?
C3 Al3 Al4 122.93(7) . . ?
C17 Al3 Al4 118.90(5) . . ?
C32 Al3 Al4 51.33(5) . . ?
C42 Al3 Al4 50.51(5) . . ?
C4 Al4 C22 118.13(9) . . ?
C4 Al4 C42 112.23(9) . . ?
C22 Al4 C42 105.83(7) . . ?
C4 Al4 C32 110.55(8) . . ?
C22 Al4 C32 106.27(7) . . ?
C42 Al4 C32 102.52(7) . . ?
C4 Al4 Al3 122.58(7) . . ?
C22 Al4 Al3 119.28(5) . . ?
C42 Al4 Al3 51.67(5) . . ?
C32 Al4 Al3 50.98(5) . . ?
Al1 C1 H1A 109.5 . . ?
Al1 C1 H1B 109.5 . . ?
H1A C1 H1B 109.5 . . ?
Al1 C1 H1C 109.5 . . ?
H1A C1 H1C 109.5 . . ?
H1B C1 H1C 109.5 . . ?
Al2 C2 H2A 109.5 . . ?
Al2 C2 H2B 109.5 . . ?
H2A C2 H2B 109.5 . . ?
Al2 C2 H2C 109.5 . . ?
H2A C2 H2C 109.5 . . ?
H2B C2 H2C 109.5 . . ?
Al3 C3 H3A 109.5 . . ?
Al3 C3 H3B 109.5 . . ?
H3A C3 H3B 109.5 . . ?
Al3 C3 H3C 109.5 . . ?
H3A C3 H3C 109.5 . . ?
H3B C3 H3C 109.5 . . ?
Al4 C4 H4A 109.5 . . ?
Al4 C4 H4B 109.5 . . ?
H4A C4 H4B 109.5 . . ?
Al4 C4 H4C 109.5 . . ?
H4A C4 H4C 109.5 . . ?
H4B C4 H4C 109.5 . . ?
C14 C13 C17 121.95(17) . . ?
C14 C13 H13 119.0 . . ?
C17 C13 H13 119.0 . . ?
C13 C14 C15 120.74(17) . . ?
C13 C14 H14 119.6 . . ?
C15 C14 H14 119.6 . . ?
C14 C15 C16 119.02(18) . . ?
C14 C15 H15 120.5 . . ?
C16 C15 H15 120.5 . . ?
C15 C16 C18 121.74(18) . . ?
C15 C16 H16 119.1 . . ?
C18 C16 H16 119.1 . . ?
C13 C17 C18 117.82(16) . . ?
C13 C17 Al3 118.09(13) . . ?
C18 C17 Al3 124.05(12) . . ?
C16 C18 C17 118.70(16) . . ?
C16 C18 Al2 116.19(12) . . ?
C17 C18 Al2 115.00(13) . . ?
C16 C18 Al1 111.99(13) . . ?
C17 C18 Al1 109.43(11) . . ?
Al2 C18 Al1 78.13(6) . . ?
C26 C21 C22 118.44(15) . . ?
C26 C21 Al1 114.65(13) . . ?
C22 C21 Al1 110.37(11) . . ?
C26 C21 Al2 113.68(12) . . ?
C22 C21 Al2 115.02(12) . . ?
Al1 C21 Al2 77.93(6) . . ?
C23 C22 C21 118.07(15) . . ?
C23 C22 Al4 118.33(13) . . ?
C21 C22 Al4 123.60(12) . . ?
C24 C23 C22 122.01(17) . . ?
C24 C23 H23 119.0 . . ?
C22 C23 H23 119.0 . . ?
C25 C24 C23 120.43(16) . . ?
C25 C24 H24 119.8 . . ?
C23 C24 H24 119.8 . . ?
C24 C25 C26 119.07(16) . . ?
C24 C25 H25 120.5 . . ?
C26 C25 H25 120.5 . . ?
C25 C26 C21 121.97(17) . . ?
C25 C26 H26 119.0 . . ?
C21 C26 H26 119.0 . . ?
C36 C31 C32 118.25(15) . . ?
C36 C31 Al1 117.08(13) . . ?
C32 C31 Al1 124.66(13) . . ?
C33 C32 C31 118.37(16) . . ?
C33 C32 Al3 116.23(13) . . ?
C31 C32 Al3 112.48(12) . . ?
C33 C32 Al4 114.98(13) . . ?
C31 C32 Al4 110.22(12) . . ?
Al3 C32 Al4 77.69(6) . . ?
C34 C33 C32 122.02(18) . . ?
C34 C33 H33 119.0 . . ?
C32 C33 H33 119.0 . . ?
C35 C34 C33 119.08(17) . . ?
C35 C34 H34 120.5 . . ?
C33 C34 H34 120.5 . . ?
C34 C35 C36 120.57(18) . . ?
C34 C35 H35 119.7 . . ?
C36 C35 H35 119.7 . . ?
C31 C36 C35 121.70(18) . . ?
C31 C36 H36 119.1 . . ?
C35 C36 H36 119.1 . . ?
C46 C41 C42 117.43(16) . . ?
C46 C41 Al2 120.38(13) . . ?
C42 C41 Al2 122.19(13) . . ?
C43 C42 C41 118.76(16) . . ?
C43 C42 Al4 112.86(13) . . ?
C41 C42 Al4 116.86(12) . . ?
C43 C42 Al3 112.07(13) . . ?
C41 C42 Al3 111.36(12) . . ?
Al4 C42 Al3 77.82(6) . . ?
C44 C43 C42 122.22(17) . . ?
C44 C43 H43 118.9 . . ?
C42 C43 H43 118.9 . . ?
C45 C44 C43 118.71(19) . . ?
C45 C44 H44 120.6 . . ?
C43 C44 H44 120.6 . . ?
C44 C45 C46 120.89(18) . . ?
C44 C45 H45 119.6 . . ?
C46 C45 H45 119.6 . . ?
C45 C46 C41 121.98(17) . . ?
C45 C46 H46 119.0 . . ?
C41 C46 H46 119.0 . . ?
C5 Al5 C71 116.84(9) . . ?
C5 Al5 C61 109.78(8) . . ?
C71 Al5 C61 106.78(7) . . ?
C5 Al5 C51 115.22(8) . . ?
C71 Al5 C51 104.72(7) . . ?
C61 Al5 C51 102.20(7) . . ?
C5 Al5 Al6 124.05(7) . . ?
C71 Al5 Al6 119.06(6) . . ?
C61 Al5 Al6 51.05(5) . . ?
C51 Al5 Al6 51.32(5) . . ?
C6 Al6 C81 117.85(9) . . ?
C6 Al6 C61 112.32(8) . . ?
C81 Al6 C61 104.80(7) . . ?
C6 Al6 C51 111.10(8) . . ?
C81 Al6 C51 107.12(7) . . ?
C61 Al6 C51 102.33(7) . . ?
C6 Al6 Al5 122.69(7) . . ?
C81 Al6 Al5 119.46(6) . . ?
C61 Al6 Al5 51.25(5) . . ?
C51 Al6 Al5 51.25(5) . . ?
C7 Al7 C52 119.99(8) . . ?
C7 Al7 C72 111.06(8) . . ?
C52 Al7 C72 106.48(7) . . ?
C7 Al7 C82 110.20(8) . . ?
C52 Al7 C82 104.91(7) . . ?
C72 Al7 C82 102.66(7) . . ?
C7 Al7 Al8 120.77(6) . . ?
C52 Al7 Al8 119.22(6) . . ?
C72 Al7 Al8 51.21(5) . . ?
C82 Al7 Al8 51.63(5) . . ?
C8 Al8 C62 119.44(8) . . ?
C8 Al8 C72 110.25(8) . . ?
C62 Al8 C72 107.33(7) . . ?
C8 Al8 C82 111.29(8) . . ?
C62 Al8 C82 105.00(7) . . ?
C72 Al8 C82 102.02(7) . . ?
C8 Al8 Al7 120.79(7) . . ?
C62 Al8 Al7 119.77(5) . . ?
C72 Al8 Al7 51.12(5) . . ?
C82 Al8 Al7 51.07(5) . . ?
Al5 C5 H5A 109.5 . . ?
Al5 C5 H5B 109.5 . . ?
H5A C5 H5B 109.5 . . ?
Al5 C5 H5C 109.5 . . ?
H5A C5 H5C 109.5 . . ?
H5B C5 H5C 109.5 . . ?
Al6 C6 H6A 109.5 . . ?
Al6 C6 H6B 109.5 . . ?
H6A C6 H6B 109.5 . . ?
Al6 C6 H6C 109.5 . . ?
H6A C6 H6C 109.5 . . ?
H6B C6 H6C 109.5 . . ?
Al7 C7 H7A 109.5 . . ?
Al7 C7 H7B 109.5 . . ?
H7A C7 H7B 109.5 . . ?
Al7 C7 H7C 109.5 . . ?
H7A C7 H7C 109.5 . . ?
H7B C7 H7C 109.5 . . ?
Al8 C8 H8A 109.5 . . ?
Al8 C8 H8B 109.5 . . ?
H8A C8 H8B 109.5 . . ?
Al8 C8 H8C 109.5 . . ?
H8A C8 H8C 109.5 . . ?
H8B C8 H8C 109.5 . . ?
C56 C51 C52 118.18(16) . . ?
C56 C51 Al5 116.57(13) . . ?
C52 C51 Al5 114.66(12) . . ?
C56 C51 Al6 111.57(12) . . ?
C52 C51 Al6 111.23(12) . . ?
Al5 C51 Al6 77.43(6) . . ?
C53 C52 C51 118.12(15) . . ?
C53 C52 Al7 118.51(13) . . ?
C51 C52 Al7 123.33(12) . . ?
C54 C53 C52 122.16(17) . . ?
C54 C53 H53 118.9 . . ?
C52 C53 H53 118.9 . . ?
C55 C54 C53 119.92(17) . . ?
C55 C54 H54 120.0 . . ?
C53 C54 H54 120.0 . . ?
C54 C55 C56 119.68(17) . . ?
C54 C55 H55 120.2 . . ?
C56 C55 H55 120.2 . . ?
C55 C56 C51 121.93(17) . . ?
C55 C56 H56 119.0 . . ?
C51 C56 H56 119.0 . . ?
C66 C61 C62 118.85(15) . . ?
C66 C61 Al6 111.46(12) . . ?
C62 C61 Al6 112.26(12) . . ?
C66 C61 Al5 116.25(12) . . ?
C62 C61 Al5 113.16(12) . . ?
Al6 C61 Al5 77.70(6) . . ?
C63 C62 C61 117.67(16) . . ?
C63 C62 Al8 118.91(13) . . ?
C61 C62 Al8 123.39(12) . . ?
C64 C63 C62 121.97(17) . . ?
C64 C63 H63 119.0 . . ?
C62 C63 H63 119.0 . . ?
C65 C64 C63 120.60(17) . . ?
C65 C64 H64 119.7 . . ?
C63 C64 H64 119.7 . . ?
C66 C65 C64 118.98(18) . . ?
C66 C65 H65 120.5 . . ?
C64 C65 H65 120.5 . . ?
C65 C66 C61 121.92(17) . . ?
C65 C66 H66 119.0 . . ?
C61 C66 H66 119.0 . . ?
C76 C71 C72 117.99(16) . . ?
C76 C71 Al5 118.27(14) . . ?
C72 C71 Al5 123.74(12) . . ?
C73 C72 C71 118.63(16) . . ?
C73 C72 Al7 114.60(13) . . ?
C71 C72 Al7 112.97(12) . . ?
C73 C72 Al8 113.33(13) . . ?
C71 C72 Al8 112.78(12) . . ?
Al7 C72 Al8 77.67(6) . . ?
C74 C73 C72 121.89(18) . . ?
C74 C73 H73 119.1 . . ?
C72 C73 H73 119.1 . . ?
C73 C74 C75 119.22(18) . . ?
C73 C74 H74 120.4 . . ?
C75 C74 H74 120.4 . . ?
C74 C75 C76 120.42(18) . . ?
C74 C75 H75 119.8 . . ?
C76 C75 H75 119.8 . . ?
C75 C76 C71 121.85(18) . . ?
C75 C76 H76 119.1 . . ?
C71 C76 H76 119.1 . . ?
C86 C81 C82 118.30(17) . . ?
C86 C81 Al6 117.95(14) . . ?
C82 C81 Al6 123.74(12) . . ?
C83 C82 C81 118.48(16) . . ?
C83 C82 Al7 114.82(13) . . ?
C81 C82 Al7 114.06(11) . . ?
C83 C82 Al8 113.84(12) . . ?
C81 C82 Al8 111.35(12) . . ?
Al7 C82 Al8 77.30(6) . . ?
C84 C83 C82 121.35(19) . . ?
C84 C83 H83 119.3 . . ?
C82 C83 H83 119.3 . . ?
C85 C84 C83 119.55(18) . . ?
C85 C84 H84 120.2 . . ?
C83 C84 H84 120.2 . . ?
C84 C85 C86 120.60(18) . . ?
C84 C85 H85 119.7 . . ?
C86 C85 H85 119.7 . . ?
C85 C86 C81 121.68(19) . . ?
C85 C86 H86 119.2 . . ?
C81 C86 H86 119.2 . . ?
C9 Al9 C111 118.05(10) . . ?
C9 Al9 C91 112.64(9) . . ?
C111 Al9 C91 106.44(8) . . ?
C9 Al9 C101 110.05(9) . . ?
C111 Al9 C101 106.00(8) . . ?
C91 Al9 C101 102.31(7) . . ?
C9 Al9 Al10 122.39(8) . . ?
C111 Al9 Al10 119.52(6) . . ?
C91 Al9 Al10 51.37(5) . . ?
C101 Al9 Al10 51.07(5) . . ?
C10 Al10 C121 119.61(9) . . ?
C10 Al10 C101 110.52(8) . . ?
C121 Al10 C101 105.06(8) . . ?
C10 Al10 C91 110.91(9) . . ?
C121 Al10 C91 106.75(8) . . ?
C101 Al10 C91 102.51(8) . . ?
C10 Al10 Al9 121.32(7) . . ?
C121 Al10 Al9 119.05(6) . . ?
C101 Al10 Al9 51.68(5) . . ?
C91 Al10 Al9 50.96(5) . . ?
C11 Al11 C92 116.70(9) . . ?
C11 Al11 C112 111.10(9) . . ?
C92 Al11 C112 107.03(8) . . ?
C11 Al11 C122 114.15(9) . . ?
C92 Al11 C122 105.02(8) . . ?
C112 Al11 C122 101.49(8) . . ?
C11 Al11 Al12 124.31(7) . . ?
C92 Al11 Al12 118.99(6) . . ?
C112 Al11 Al12 50.81(6) . . ?
C122 Al11 Al12 50.82(5) . . ?
C12 Al12 C102 117.97(9) . . ?
C12 Al12 C112 111.05(10) . . ?
C102 Al12 C112 106.89(8) . . ?
C12 Al12 C122 112.06(9) . . ?
C102 Al12 C122 105.44(7) . . ?
C112 Al12 C122 102.08(8) . . ?
C12 Al12 Al11 122.59(8) . . ?
C102 Al12 Al11 119.44(6) . . ?
C112 Al12 Al11 50.93(5) . . ?
C122 Al12 Al11 51.29(5) . . ?
Al9 C9 H9A 109.5 . . ?
Al9 C9 H9B 109.5 . . ?
H9A C9 H9B 109.5 . . ?
Al9 C9 H9C 109.5 . . ?
H9A C9 H9C 109.5 . . ?
H9B C9 H9C 109.5 . . ?
Al10 C10 H10A 109.5 . . ?
Al10 C10 H10B 109.5 . . ?
H10A C10 H10B 109.5 . . ?
Al10 C10 H10C 109.5 . . ?
H10A C10 H10C 109.5 . . ?
H10B C10 H10C 109.5 . . ?
Al11 C11 H11A 109.5 . . ?
Al11 C11 H11B 109.5 . . ?
H11A C11 H11B 109.5 . . ?
Al11 C11 H11C 109.5 . . ?
H11A C11 H11C 109.5 . . ?
H11B C11 H11C 109.5 . . ?
Al12 C12 H12A 109.5 . . ?
Al12 C12 H12B 109.5 . . ?
H12A C12 H12B 109.5 . . ?
Al12 C12 H12C 109.5 . . ?
H12A C12 H12C 109.5 . . ?
H12B C12 H12C 109.5 . . ?
C96 C91 C92 118.73(18) . . ?
C96 C91 Al9 115.75(14) . . ?
C92 C91 Al9 113.77(13) . . ?
C96 C91 Al10 112.09(14) . . ?
C92 C91 Al10 111.71(14) . . ?
Al9 C91 Al10 77.67(7) . . ?
C93 C92 C91 117.71(19) . . ?
C93 C92 Al11 118.76(15) . . ?
C91 C92 Al11 123.53(14) . . ?
C94 C93 C92 121.8(2) . . ?
C94 C93 H93 119.1 . . ?
C92 C93 H93 119.1 . . ?
C95 C94 C93 120.5(2) . . ?
C95 C94 H94 119.8 . . ?
C93 C94 H94 119.8 . . ?
C96 C95 C94 119.2(2) . . ?
C96 C95 H95 120.4 . . ?
C94 C95 H95 120.4 . . ?
C95 C96 C91 122.0(2) . . ?
C95 C96 H96 119.0 . . ?
C91 C96 H96 119.0 . . ?
C106 C101 C102 118.70(17) . . ?
C106 C101 Al10 113.39(13) . . ?
C102 C101 Al10 114.04(12) . . ?
C106 C101 Al9 114.91(14) . . ?
C102 C101 Al9 111.54(12) . . ?
Al10 C101 Al9 77.25(7) . . ?
C103 C102 C101 118.00(16) . . ?
C103 C102 Al12 118.58(14) . . ?
C101 C102 Al12 123.42(13) . . ?
C104 C103 C102 121.58(19) . . ?
C104 C103 H103 119.2 . . ?
C102 C103 H103 119.2 . . ?
C105 C104 C103 120.55(19) . . ?
C105 C104 H104 119.7 . . ?
C103 C104 H104 119.7 . . ?
C104 C105 C106 119.23(18) . . ?
C104 C105 H105 120.4 . . ?
C106 C105 H105 120.4 . . ?
C105 C106 C101 121.94(19) . . ?
C105 C106 H106 119.0 . . ?
C101 C106 H106 119.0 . . ?
C116 C111 C112 117.59(18) . . ?
C116 C111 Al9 117.99(16) . . ?
C112 C111 Al9 124.41(14) . . ?
C113 C112 C111 119.04(18) . . ?
C113 C112 Al12 113.67(15) . . ?
C111 C112 Al12 110.98(13) . . ?
C113 C112 Al11 115.47(14) . . ?
C111 C112 Al11 112.46(13) . . ?
Al12 C112 Al11 78.26(7) . . ?
C114 C113 C112 121.3(2) . . ?
C114 C113 H113 119.4 . . ?
C112 C113 H113 119.4 . . ?
C115 C114 C113 119.5(2) . . ?
C115 C114 H114 120.2 . . ?
C113 C114 H114 120.2 . . ?
C114 C115 C116 120.6(2) . . ?
C114 C115 H115 119.7 . . ?
C116 C115 H115 119.7 . . ?
C115 C116 C111 121.9(2) . . ?
C115 C116 H116 119.0 . . ?
C111 C116 H116 119.0 . . ?
C126 C121 C122 118.42(17) . . ?
C126 C121 Al10 118.52(14) . . ?
C122 C121 Al10 122.98(13) . . ?
C123 C122 C121 117.90(17) . . ?
C123 C122 Al12 111.17(14) . . ?
C121 C122 Al12 113.44(12) . . ?
C123 C122 Al11 116.63(13) . . ?
C121 C122 Al11 113.22(14) . . ?
Al12 C122 Al11 77.89(7) . . ?
C124 C123 C122 122.00(19) . . ?
C124 C123 H123 119.0 . . ?
C122 C123 H123 119.0 . . ?
C125 C124 C123 119.46(19) . . ?
C125 C124 H124 120.3 . . ?
C123 C124 H124 120.3 . . ?
C124 C125 C126 120.19(19) . . ?
C124 C125 H125 119.9 . . ?
C126 C125 H125 119.9 . . ?
C125 C126 C121 121.98(18) . . ?
C125 C126 H126 119.0 . . ?
C121 C126 H126 119.0 . . ?

loop_
_geom_torsion_atom_site_label_1
_geom_torsion_atom_site_label_2
_geom_torsion_atom_site_label_3
_geom_torsion_atom_site_label_4
_geom_torsion
_geom_torsion_site_symmetry_1
_geom_torsion_site_symmetry_2
_geom_torsion_site_symmetry_3
_geom_torsion_site_symmetry_4
_geom_torsion_publ_flag
C17 C13 C14 C15 0.7(3) . . . . ?
C13 C14 C15 C16 -1.2(3) . . . . ?
C14 C15 C16 C18 0.2(3) . . . . ?
C14 C13 C17 C18 0.8(3) . . . . ?
C14 C13 C17 Al3 178.59(15) . . . . ?
C15 C16 C18 C17 1.2(3) . . . . ?
C15 C16 C18 Al2 144.95(16) . . . . ?
C15 C16 C18 Al1 -127.83(17) . . . . ?
C13 C17 C18 C16 -1.7(3) . . . . ?
Al3 C17 C18 C16 -179.36(13) . . . . ?
C13 C17 C18 Al2 -145.86(13) . . . . ?
Al3 C17 C18 Al2 36.51(18) . . . . ?
C13 C17 C18 Al1 128.51(14) . . . . ?
Al3 C17 C18 Al1 -49.13(17) . . . . ?
C26 C21 C22 C23 1.0(3) . . . . ?
Al1 C21 C22 C23 -133.96(14) . . . . ?
Al2 C21 C22 C23 140.21(14) . . . . ?
C26 C21 C22 Al4 -178.03(13) . . . . ?
Al1 C21 C22 Al4 46.97(17) . . . . ?
Al2 C21 C22 Al4 -38.86(18) . . . . ?
C21 C22 C23 C24 -0.4(3) . . . . ?
Al4 C22 C23 C24 178.75(14) . . . . ?
C22 C23 C24 C25 -0.8(3) . . . . ?
C23 C24 C25 C26 1.3(3) . . . . ?
C24 C25 C26 C21 -0.6(3) . . . . ?
C22 C21 C26 C25 -0.6(3) . . . . ?
Al1 C21 C26 C25 132.59(16) . . . . ?
Al2 C21 C26 C25 -140.27(15) . . . . ?
C36 C31 C32 C33 0.1(3) . . . . ?
Al1 C31 C32 C33 179.37(13) . . . . ?
C36 C31 C32 Al3 140.18(14) . . . . ?
Al1 C31 C32 Al3 -40.54(18) . . . . ?
C36 C31 C32 Al4 -135.18(14) . . . . ?
Al1 C31 C32 Al4 44.10(18) . . . . ?
C31 C32 C33 C34 -0.2(3) . . . . ?
Al3 C32 C33 C34 -138.84(16) . . . . ?
Al4 C32 C33 C34 133.03(16) . . . . ?
C32 C33 C34 C35 0.5(3) . . . . ?
C33 C34 C35 C36 -0.7(3) . . . . ?
C32 C31 C36 C35 -0.3(3) . . . . ?
Al1 C31 C36 C35 -179.65(15) . . . . ?
C34 C35 C36 C31 0.7(3) . . . . ?
C46 C41 C42 C43 1.0(3) . . . . ?
Al2 C41 C42 C43 -178.95(14) . . . . ?
C46 C41 C42 Al4 141.80(14) . . . . ?
Al2 C41 C42 Al4 -38.19(18) . . . . ?
C46 C41 C42 Al3 -131.40(14) . . . . ?
Al2 C41 C42 Al3 48.61(16) . . . . ?
C41 C42 C43 C44 -0.2(3) . . . . ?
Al4 C42 C43 C44 -142.48(17) . . . . ?
Al3 C42 C43 C44 131.89(18) . . . . ?
C42 C43 C44 C45 -0.2(3) . . . . ?
C43 C44 C45 C46 -0.2(3) . . . . ?
C44 C45 C46 C41 1.1(3) . . . . ?
C42 C41 C46 C45 -1.5(3) . . . . ?
Al2 C41 C46 C45 178.54(16) . . . . ?
C56 C51 C52 C53 -0.1(2) . . . . ?
Al5 C51 C52 C53 143.45(13) . . . . ?
Al6 C51 C52 C53 -131.06(14) . . . . ?
C56 C51 C52 Al7 177.54(13) . . . . ?
Al5 C51 C52 Al7 -38.91(18) . . . . ?
Al6 C51 C52 Al7 46.59(17) . . . . ?
C51 C52 C53 C54 0.6(3) . . . . ?
Al7 C52 C53 C54 -177.20(14) . . . . ?
C52 C53 C54 C55 -0.6(3) . . . . ?
C53 C54 C55 C56 0.2(3) . . . . ?
C54 C55 C56 C51 0.2(3) . . . . ?
C52 C51 C56 C55 -0.3(3) . . . . ?
Al5 C51 C56 C55 -143.14(16) . . . . ?
Al6 C51 C56 C55 130.52(17) . . . . ?
C66 C61 C62 C63 0.9(2) . . . . ?
Al6 C61 C62 C63 133.53(14) . . . . ?
Al5 C61 C62 C63 -140.79(14) . . . . ?
C66 C61 C62 Al8 -177.25(13) . . . . ?
Al6 C61 C62 Al8 -44.65(17) . . . . ?
Al5 C61 C62 Al8 41.04(17) . . . . ?
C61 C62 C63 C64 -0.9(3) . . . . ?
Al8 C62 C63 C64 177.33(16) . . . . ?
C62 C63 C64 C65 0.0(3) . . . . ?
C63 C64 C65 C66 1.0(3) . . . . ?
C64 C65 C66 C61 -1.0(3) . . . . ?
C62 C61 C66 C65 0.0(3) . . . . ?
Al6 C61 C66 C65 -132.94(16) . . . . ?
Al5 C61 C66 C65 140.58(15) . . . . ?
C76 C71 C72 C73 -1.1(3) . . . . ?
Al5 C71 C72 C73 177.82(13) . . . . ?
C76 C71 C72 Al7 137.16(14) . . . . ?
Al5 C71 C72 Al7 -43.90(18) . . . . ?
C76 C71 C72 Al8 -137.06(14) . . . . ?
Al5 C71 C72 Al8 41.88(17) . . . . ?
C71 C72 C73 C74 0.4(3) . . . . ?
Al7 C72 C73 C74 -137.26(17) . . . . ?
Al8 C72 C73 C74 136.09(17) . . . . ?
C72 C73 C74 C75 0.5(3) . . . . ?
C73 C74 C75 C76 -0.6(3) . . . . ?
C74 C75 C76 C71 -0.2(3) . . . . ?
C72 C71 C76 C75 1.1(3) . . . . ?
Al5 C71 C76 C75 -177.94(15) . . . . ?
C86 C81 C82 C83 -1.5(2) . . . . ?
Al6 C81 C82 C83 179.28(13) . . . . ?
C86 C81 C82 Al7 -141.41(14) . . . . ?
Al6 C81 C82 Al7 39.35(17) . . . . ?
C86 C81 C82 Al8 133.41(15) . . . . ?
Al6 C81 C82 Al8 -45.83(16) . . . . ?
C81 C82 C83 C84 1.6(3) . . . . ?
Al7 C82 C83 C84 141.23(16) . . . . ?
Al8 C82 C83 C84 -132.24(16) . . . . ?
C82 C83 C84 C85 -0.2(3) . . . . ?
C83 C84 C85 C86 -1.4(3) . . . . ?
C84 C85 C86 C81 1.5(3) . . . . ?
C82 C81 C86 C85 0.0(3) . . . . ?
Al6 C81 C86 C85 179.26(15) . . . . ?
C96 C91 C92 C93 -0.7(3) . . . . ?
Al9 C91 C92 C93 140.87(15) . . . . ?
Al10 C91 C92 C93 -133.48(16) . . . . ?
C96 C91 C92 Al11 178.89(14) . . . . ?
Al9 C91 C92 Al11 -39.58(19) . . . . ?
Al10 C91 C92 Al11 46.07(18) . . . . ?
C91 C92 C93 C94 1.7(3) . . . . ?
Al11 C92 C93 C94 -177.90(17) . . . . ?
C92 C93 C94 C95 -1.5(3) . . . . ?
C93 C94 C95 C96 0.2(3) . . . . ?
C94 C95 C96 C91 0.8(3) . . . . ?
C92 C91 C96 C95 -0.5(3) . . . . ?
Al9 C91 C96 C95 -141.33(18) . . . . ?
Al10 C91 C96 C95 132.11(19) . . . . ?
C106 C101 C102 C103 0.3(3) . . . . ?
Al10 C101 C102 C103 138.06(14) . . . . ?
Al9 C101 C102 C103 -136.74(14) . . . . ?
C106 C101 C102 Al12 -178.93(13) . . . . ?
Al10 C101 C102 Al12 -41.22(18) . . . . ?
Al9 C101 C102 Al12 43.98(17) . . . . ?
C101 C102 C103 C104 0.0(3) . . . . ?
Al12 C102 C103 C104 179.28(15) . . . . ?
C102 C103 C104 C105 -0.6(3) . . . . ?
C103 C104 C105 C106 0.9(3) . . . . ?
C104 C105 C106 C101 -0.6(3) . . . . ?
C102 C101 C106 C105 0.0(3) . . . . ?
Al10 C101 C106 C105 -138.02(16) . . . . ?
Al9 C101 C106 C105 135.66(17) . . . . ?
C116 C111 C112 C113 0.3(3) . . . . ?
Al9 C111 C112 C113 179.19(15) . . . . ?
C116 C111 C112 Al12 -134.53(16) . . . . ?
Al9 C111 C112 Al12 44.38(19) . . . . ?
C116 C111 C112 Al11 139.90(16) . . . . ?
Al9 C111 C112 Al11 -41.2(2) . . . . ?
C111 C112 C113 C114 0.2(3) . . . . ?
Al12 C112 C113 C114 133.85(18) . . . . ?
Al11 C112 C113 C114 -138.29(18) . . . . ?
C112 C113 C114 C115 -0.6(3) . . . . ?
C113 C114 C115 C116 0.6(3) . . . . ?
C114 C115 C116 C111 -0.2(3) . . . . ?
C112 C111 C116 C115 -0.3(3) . . . . ?
Al9 C111 C116 C115 -179.26(17) . . . . ?
C126 C121 C122 C123 0.7(3) . . . . ?
Al10 C121 C122 C123 -175.97(14) . . . . ?
C126 C121 C122 Al12 133.17(15) . . . . ?
Al10 C121 C122 Al12 -43.53(19) . . . . ?
C126 C121 C122 Al11 -140.43(15) . . . . ?
Al10 C121 C122 Al11 42.87(18) . . . . ?
C121 C122 C123 C124 1.2(3) . . . . ?
Al12 C122 C123 C124 -132.25(19) . . . . ?
Al11 C122 C123 C124 141.05(18) . . . . ?
C122 C123 C124 C125 -1.8(3) . . . . ?
C123 C124 C125 C126 0.4(3) . . . . ?
C124 C125 C126 C121 1.6(3) . . . . ?
C122 C121 C126 C125 -2.1(3) . . . . ?
Al10 C121 C126 C125 174.73(15) . . . . ?

_refine_diff_density_max         0.453
_refine_diff_density_min         -0.244
_refine_diff_density_rms         0.064

_shelx_res_file                  
;
TITL wa3590=pl413 in P-1 at -100C CAP+erm
    fin.res
    created by SHELXL-2019/3 at 07:51:23 on 21-Jul-2024
CELL 0.71073   9.77501  16.67018  25.71054 107.2471  93.6921  98.9883
ZERR    6.00   0.00034   0.00058   0.00082   0.0030   0.0027   0.0029
LATT  1
SFAC C H AL
UNIT 168 168 24

SIZE 0.11 0.08 0.42
TEMP -100
REM colourless elongated prism

ACTA
L.S. 10
FMAP 2
PLAN 10
CONF
BOND $H

SHEL 999 0.79
OMIT 2 -2 2
OMIT 4 4 5

WGHT    0.053100    0.490400
FVAR       0.17645
AL1   3    0.526331    0.007201    0.188841    11.00000    0.01976    0.02489 =
         0.02757    0.00931    0.00218    0.00474
AL2   3    0.535393    0.137910    0.148323    11.00000    0.01831    0.02249 =
         0.02394    0.00588    0.00394    0.00197
AL3   3    0.215885    0.098951    0.207762    11.00000    0.02000    0.02452 =
         0.03049    0.01015    0.00683    0.00503
AL4   3    0.204178   -0.011091    0.107893    11.00000    0.01826    0.02410 =
         0.02849    0.00963    0.00046    0.00112
C1    1    0.692885   -0.031818    0.211168    11.00000    0.02961    0.04345 =
         0.05491    0.01880   -0.00196    0.01216
AFIX 137
H1A   2    0.703997   -0.019340    0.251086    11.00000   -1.50000
H1B   2    0.775098   -0.002104    0.200117    11.00000   -1.50000
H1C   2    0.682906   -0.093536    0.193473    11.00000   -1.50000
AFIX   0
C2    1    0.713194    0.199478    0.136768    11.00000    0.02501    0.03163 =
         0.03540    0.00563    0.00660   -0.00204
AFIX 137
H2A   2    0.731311    0.175349    0.098741    11.00000   -1.50000
H2B   2    0.788666    0.193773    0.161670    11.00000   -1.50000
H2C   2    0.708383    0.260053    0.144123    11.00000   -1.50000
AFIX   0
C3    1    0.050867    0.135124    0.239421    11.00000    0.03053    0.04679 =
         0.05564    0.01922    0.01702    0.01242
AFIX 137
H3A   2    0.044977    0.122814    0.274274    11.00000   -1.50000
H3B   2   -0.032717    0.104080    0.214029    11.00000   -1.50000
H3C   2    0.057490    0.196638    0.245855    11.00000   -1.50000
AFIX   0
C4    1    0.027972   -0.070221    0.062749    11.00000    0.02731    0.04004 =
         0.04837    0.01281   -0.00580   -0.00360
AFIX 137
H4A   2    0.020429   -0.052167    0.029870    11.00000   -1.50000
H4B   2   -0.049841   -0.056088    0.083800    11.00000   -1.50000
H4C   2    0.024968   -0.132060    0.051939    11.00000   -1.50000
AFIX   0
C13   1    0.403292    0.195189    0.306859    11.00000    0.03692    0.02687 =
         0.02946    0.00996    0.01142    0.00734
AFIX  43
H13   2    0.317758    0.202016    0.321692    11.00000   -1.20000
AFIX   0
C14   1    0.527195    0.230901    0.340660    11.00000    0.05253    0.03516 =
         0.02165    0.00535    0.00368    0.00719
AFIX  43
H14   2    0.525363    0.261140    0.378199    11.00000   -1.20000
AFIX   0
C15   1    0.653969    0.223111    0.320439    11.00000    0.03879    0.03743 =
         0.02894    0.00643   -0.00878   -0.00080
AFIX  43
H15   2    0.738958    0.248694    0.343641    11.00000   -1.20000
AFIX   0
C16   1    0.655088    0.177413    0.265813    11.00000    0.02767    0.03463 =
         0.02982    0.00885    0.00069    0.00303
AFIX  43
H16   2    0.742006    0.171815    0.251907    11.00000   -1.20000
AFIX   0
C17   1    0.400061    0.149291    0.251461    11.00000    0.02800    0.01900 =
         0.02753    0.00988    0.00524    0.00369
C18   1    0.530636    0.139037    0.230363    11.00000    0.02388    0.02589 =
         0.02338    0.00545    0.00247    0.00368
C21   1    0.515363    0.004607    0.106021    11.00000    0.02352    0.02414 =
         0.02548    0.00581    0.00491    0.00455
C22   1    0.379801   -0.036671    0.078063    11.00000    0.02660    0.02200 =
         0.02458    0.01013    0.00375    0.00464
C23   1    0.371112   -0.097463    0.026569    11.00000    0.03244    0.02627 =
         0.02704    0.00749    0.00007    0.00236
AFIX  43
H23   2    0.281747   -0.125646    0.007612    11.00000   -1.20000
AFIX   0
C24   1    0.489135   -0.117984    0.002219    11.00000    0.04532    0.02929 =
         0.02319    0.00596    0.00629    0.01132
AFIX  43
H24   2    0.479410   -0.160204   -0.032663    11.00000   -1.20000
AFIX   0
C25   1    0.620873   -0.077303    0.028458    11.00000    0.03733    0.03020 =
         0.03042    0.01305    0.01470    0.01580
AFIX  43
H25   2    0.701586   -0.090474    0.011498    11.00000   -1.20000
AFIX   0
C26   1    0.633317   -0.017139    0.079777    11.00000    0.02574    0.02620 =
         0.03393    0.01025    0.00563    0.00540
AFIX  43
H26   2    0.723762    0.010351    0.097902    11.00000   -1.20000
AFIX   0
C31   1    0.343023   -0.054714    0.198133    11.00000    0.02551    0.02234 =
         0.02489    0.00764    0.00304    0.00380
C32   1    0.211218   -0.034327    0.184876    11.00000    0.02411    0.02568 =
         0.03137    0.01254    0.00375    0.00223
C33   1    0.089223   -0.084600    0.193160    11.00000    0.02466    0.02950 =
         0.03547    0.01058    0.00459    0.00074
AFIX  43
H33   2    0.001092   -0.071423    0.184576    11.00000   -1.20000
AFIX   0
C34   1    0.094173   -0.152482    0.213405    11.00000    0.03603    0.02592 =
         0.03694    0.01061    0.00982   -0.00396
AFIX  43
H34   2    0.010628   -0.185651    0.218334    11.00000   -1.20000
AFIX   0
C35   1    0.221942   -0.171258    0.226303    11.00000    0.04677    0.02472 =
         0.04369    0.01734    0.00793    0.00319
AFIX  43
H35   2    0.226489   -0.217285    0.240628    11.00000   -1.20000
AFIX   0
C36   1    0.344580   -0.123311    0.218516    11.00000    0.03436    0.02793 =
         0.03897    0.01473    0.00548    0.00875
AFIX  43
H36   2    0.431482   -0.137762    0.227330    11.00000   -1.20000
AFIX   0
C41   1    0.356436    0.170129    0.127638    11.00000    0.02444    0.02086 =
         0.02239    0.00449    0.00500    0.00446
C42   1    0.223424    0.122353    0.130652    11.00000    0.02329    0.02632 =
         0.03256    0.01335    0.00355    0.00564
C43   1    0.101319    0.148487    0.114388    11.00000    0.02473    0.03269 =
         0.04352    0.01783    0.00393    0.00769
AFIX  43
H43   2    0.013107    0.116791    0.116216    11.00000   -1.20000
AFIX   0
C44   1    0.105846    0.218534    0.095924    11.00000    0.03364    0.03859 =
         0.04882    0.02084    0.00197    0.01418
AFIX  43
H44   2    0.022233    0.234732    0.085106    11.00000   -1.20000
AFIX   0
C45   1    0.234242    0.264583    0.093488    11.00000    0.04669    0.03075 =
         0.05603    0.02618    0.00801    0.01242
AFIX  43
H45   2    0.238819    0.312820    0.080756    11.00000   -1.20000
AFIX   0
C46   1    0.356991    0.241300    0.109425    11.00000    0.03180    0.02356 =
         0.03405    0.00918    0.00758    0.00308
AFIX  43
H46   2    0.443814    0.274763    0.107888    11.00000   -1.20000
AFIX   0

AL5   3    0.437743    0.502814    0.892610    11.00000    0.01948    0.02302 =
         0.02870    0.00984    0.00021    0.00260
AL6   3    0.381572    0.380708    0.795942    11.00000    0.02291    0.02280 =
         0.02800    0.00942    0.00529    0.00699
AL7   3    0.141294    0.527872    0.810340    11.00000    0.01918    0.02397 =
         0.02825    0.01005    0.00144    0.00518
AL8   3    0.070777    0.413610    0.861938    11.00000    0.01944    0.02452 =
         0.02639    0.00882    0.00318    0.00342
C5    1    0.617398    0.533096    0.938662    11.00000    0.02659    0.03820 =
         0.04337    0.01613   -0.00379    0.00114
AFIX 137
H5A   2    0.636855    0.594623    0.958060    11.00000   -1.50000
H5B   2    0.691345    0.518221    0.915572    11.00000   -1.50000
H5C   2    0.613822    0.501584    0.965381    11.00000   -1.50000
AFIX   0
C6    1    0.521491    0.318313    0.761451    11.00000    0.04063    0.03982 =
         0.04514    0.01463    0.01410    0.02110
AFIX 137
H6A   2    0.488837    0.256892    0.753965    11.00000   -1.50000
H6B   2    0.609037    0.336489    0.786075    11.00000   -1.50000
H6C   2    0.537010    0.330160    0.726956    11.00000   -1.50000
AFIX   0
C7    1    0.001916    0.585566    0.786170    11.00000    0.02840    0.03748 =
         0.04749    0.01830    0.00207    0.01233
AFIX 137
H7A   2   -0.086603    0.570179    0.799805    11.00000   -1.50000
H7B   2   -0.011540    0.567881    0.746007    11.00000   -1.50000
H7C   2    0.034024    0.647560    0.800584    11.00000   -1.50000
AFIX   0
C8    1   -0.120588    0.386973    0.877834    11.00000    0.02539    0.03991 =
         0.03907    0.01405    0.00810    0.00421
AFIX 137
H8A   2   -0.152904    0.324936    0.864769    11.00000   -1.50000
H8B   2   -0.180931    0.414261    0.859223    11.00000   -1.50000
H8C   2   -0.124008    0.408349    0.917493    11.00000   -1.50000
AFIX   0
C51   1    0.446632    0.514856    0.812706    11.00000    0.02274    0.02392 =
         0.03210    0.01207    0.00525    0.00507
C52   1    0.337595    0.552353    0.794815    11.00000    0.02229    0.01983 =
         0.02587    0.00589    0.00097    0.00335
C53   1    0.370185    0.606416    0.763228    11.00000    0.02693    0.02402 =
         0.03012    0.00951   -0.00124    0.00394
AFIX  43
H53   2    0.299002    0.632070    0.751395    11.00000   -1.20000
AFIX   0
C54   1    0.503545    0.623940    0.748516    11.00000    0.03455    0.03126 =
         0.03591    0.01910    0.00386   -0.00046
AFIX  43
H54   2    0.522001    0.660559    0.726673    11.00000   -1.20000
AFIX   0
C55   1    0.608889    0.588061    0.765695    11.00000    0.02403    0.03624 =
         0.04313    0.01810    0.00826    0.00125
AFIX  43
H55   2    0.700115    0.600046    0.755854    11.00000   -1.20000
AFIX   0
C56   1    0.581018    0.534543    0.797324    11.00000    0.02300    0.03053 =
         0.03733    0.01492    0.00570    0.00643
AFIX  43
H56   2    0.654334    0.510313    0.809051    11.00000   -1.20000
AFIX   0
C61   1    0.356979    0.370368    0.875180    11.00000    0.02422    0.02301 =
         0.02842    0.01073    0.00121    0.00292
C62   1    0.213308    0.353205    0.883596    11.00000    0.02451    0.02090 =
         0.02135    0.00479    0.00018    0.00197
C63   1    0.172029    0.288760    0.906931    11.00000    0.02711    0.03386 =
         0.03316    0.01561    0.00199    0.00081
AFIX  43
H63   2    0.077483    0.276932    0.913369    11.00000   -1.20000
AFIX   0
C64   1    0.265207    0.241474    0.920993    11.00000    0.03713    0.03383 =
         0.04701    0.02504    0.00013   -0.00115
AFIX  43
H64   2    0.233528    0.198162    0.936793    11.00000   -1.20000
AFIX   0
C65   1    0.403750    0.256925    0.912181    11.00000    0.03229    0.02759 =
         0.04064    0.01559   -0.00501    0.00504
AFIX  43
H65   2    0.466986    0.223965    0.921282    11.00000   -1.20000
AFIX   0
C66   1    0.448680    0.321110    0.889915    11.00000    0.02468    0.02745 =
         0.03243    0.01078    0.00010    0.00413
AFIX  43
H66   2    0.544038    0.332355    0.884383    11.00000   -1.20000
AFIX   0
C71   1    0.288277    0.565027    0.922442    11.00000    0.02827    0.02161 =
         0.02535    0.00857    0.00202    0.00379
C72   1    0.149277    0.546615    0.895747    11.00000    0.02565    0.02497 =
         0.02837    0.00832    0.00425    0.00611
C73   1    0.050394    0.593306    0.921926    11.00000    0.02999    0.03228 =
         0.03564    0.01198    0.00749    0.01138
AFIX  43
H73   2   -0.042476    0.581121    0.904478    11.00000   -1.20000
AFIX   0
C74   1    0.085041    0.656190    0.972195    11.00000    0.04881    0.03430 =
         0.03388    0.01132    0.01678    0.01960
AFIX  43
H74   2    0.016668    0.686411    0.989119    11.00000   -1.20000
AFIX   0
C75   1    0.220454    0.674556    0.997537    11.00000    0.05756    0.02867 =
         0.02547    0.00268    0.00438    0.01008
AFIX  43
H75   2    0.245392    0.718009    1.031907    11.00000   -1.20000
AFIX   0
C76   1    0.320242    0.629830    0.973025    11.00000    0.03646    0.02822 =
         0.02886    0.00711   -0.00287    0.00182
AFIX  43
H76   2    0.412692    0.643566    0.991058    11.00000   -1.20000
AFIX   0
C81   1    0.189934    0.349983    0.757181    11.00000    0.02978    0.02252 =
         0.02397    0.01008    0.00383    0.00195
C82   1    0.079168    0.393515    0.776257    11.00000    0.02421    0.02549 =
         0.02514    0.00928    0.00018    0.00043
C83   1   -0.053264    0.366149    0.744517    11.00000    0.02670    0.03481 =
         0.03230    0.01592   -0.00046   -0.00134
AFIX  43
H83   2   -0.127148    0.395473    0.756251    11.00000   -1.20000
AFIX   0
C84   1   -0.077167    0.297555    0.696759    11.00000    0.03755    0.04152 =
         0.03052    0.01480   -0.01164   -0.01012
AFIX  43
H84   2   -0.166667    0.279992    0.676032    11.00000   -1.20000
AFIX   0
C85   1    0.029935    0.254858    0.679465    11.00000    0.05534    0.03544 =
         0.02519    0.00464   -0.00280   -0.00121
AFIX  43
H85   2    0.013228    0.206976    0.647154    11.00000   -1.20000
AFIX   0
C86   1    0.161389    0.281162    0.708760    11.00000    0.04475    0.03060 =
         0.02783    0.00738    0.00575    0.00658
AFIX  43
H86   2    0.234098    0.251677    0.695618    11.00000   -1.20000
AFIX   0

AL9   3    0.466622    0.191846    0.482631    11.00000    0.03097    0.03141 =
         0.02985    0.00786    0.00235    0.00836
AL10  3    0.454195    0.320847    0.571591    11.00000    0.02473    0.03024 =
         0.02583    0.00842    0.00007    0.00349
AL11  3    0.124156    0.174144    0.527031    11.00000    0.02937    0.02976 =
         0.02760    0.00869    0.00093    0.00004
AL12  3    0.161427    0.282072    0.467850    11.00000    0.02584    0.03232 =
         0.02905    0.01116   -0.00024    0.00341
C9    1    0.642161    0.157749    0.461729    11.00000    0.03908    0.05191 =
         0.05314    0.01281    0.00639    0.01740
AFIX 137
H9A   2    0.642657    0.099981    0.463705    11.00000   -1.50000
H9B   2    0.719854    0.197719    0.486801    11.00000   -1.50000
H9C   2    0.652237    0.158401    0.424171    11.00000   -1.50000
AFIX   0
C10   1    0.622145    0.384818    0.621057    11.00000    0.03189    0.04674 =
         0.03818    0.01387   -0.00488    0.00168
AFIX 137
H10A  2    0.699888    0.354541    0.611858    11.00000   -1.50000
H10B  2    0.605440    0.390043    0.658998    11.00000   -1.50000
H10C  2    0.645212    0.441904    0.617087    11.00000   -1.50000
AFIX   0
C11   1   -0.058431    0.112671    0.534417    11.00000    0.03519    0.04274 =
         0.04234    0.01453   -0.00096   -0.00535
AFIX 137
H11A  2   -0.045708    0.076802    0.557781    11.00000   -1.50000
H11B  2   -0.103907    0.076615    0.498116    11.00000   -1.50000
H11C  2   -0.116761    0.153928    0.551040    11.00000   -1.50000
AFIX   0
C12   1    0.006076    0.309329    0.428555    11.00000    0.03825    0.06534 =
         0.05128    0.02834   -0.00345    0.00947
AFIX 137
H12A  2   -0.082062    0.277862    0.434302    11.00000   -1.50000
H12B  2    0.015987    0.292944    0.389292    11.00000   -1.50000
H12C  2    0.006443    0.370842    0.442378    11.00000   -1.50000
AFIX   0
C91   1    0.430591    0.188142    0.562167    11.00000    0.03632    0.03119 =
         0.03175    0.01103   -0.00022    0.00765
C92   1    0.290402    0.152189    0.565902    11.00000    0.03886    0.02567 =
         0.02527    0.00538    0.00134    0.00421
C93   1    0.269976    0.099238    0.599085    11.00000    0.05144    0.03154 =
         0.03771    0.01378    0.00640    0.00604
AFIX  43
H93   2    0.177714    0.073438    0.601379    11.00000   -1.20000
AFIX   0
C94   1    0.381289    0.083339    0.628845    11.00000    0.07162    0.04101 =
         0.04134    0.02238    0.00241    0.01465
AFIX  43
H94   2    0.363811    0.048187    0.651670    11.00000   -1.20000
AFIX   0
C95   1    0.516572    0.118260    0.625395    11.00000    0.06080    0.04037 =
         0.04137    0.01504   -0.00779    0.01837
AFIX  43
H95   2    0.592355    0.107192    0.645595    11.00000   -1.20000
AFIX   0
C96   1    0.540609    0.169406    0.592308    11.00000    0.04132    0.03453 =
         0.03979    0.00990   -0.00520    0.01022
AFIX  43
H96   2    0.634024    0.192781    0.589686    11.00000   -1.20000
AFIX   0
C101  1    0.475597    0.324041    0.490624    11.00000    0.02877    0.03054 =
         0.02464    0.00791    0.00380    0.00412
C102  1    0.353734    0.337556    0.463201    11.00000    0.03184    0.02595 =
         0.02415    0.00490    0.00347    0.00479
C103  1    0.371112    0.393676    0.431892    11.00000    0.03815    0.03387 =
         0.03320    0.01495    0.00510    0.01010
AFIX  43
H103  2    0.291214    0.403455    0.413317    11.00000   -1.20000
AFIX   0
C104  1    0.503118    0.435549    0.427362    11.00000    0.04960    0.03443 =
         0.04001    0.01720    0.01297    0.00453
AFIX  43
H104  2    0.511778    0.472807    0.405579    11.00000   -1.20000
AFIX   0
C105  1    0.620731    0.423273    0.454195    11.00000    0.03614    0.03530 =
         0.03717    0.00830    0.01119   -0.00196
AFIX  43
H105  2    0.710262    0.452442    0.451462    11.00000   -1.20000
AFIX   0
C106  1    0.607028    0.367879    0.485239    11.00000    0.02946    0.03642 =
         0.03041    0.00624    0.00459    0.00368
AFIX  43
H106  2    0.688466    0.359140    0.503436    11.00000   -1.20000
AFIX   0
C111  1    0.293325    0.130005    0.433762    11.00000    0.03941    0.02711 =
         0.02815    0.00965    0.00165    0.00355
C112  1    0.157586    0.148486    0.443305    11.00000    0.03665    0.03242 =
         0.02659    0.00726    0.00123    0.00184
C113  1    0.041869    0.100333    0.404876    11.00000    0.03961    0.03899 =
         0.03254    0.01171   -0.00352   -0.00129
AFIX  43
H113  2   -0.048583    0.112487    0.410990    11.00000   -1.20000
AFIX   0
C114  1    0.057900    0.035872    0.358555    11.00000    0.05424    0.03895 =
         0.03293    0.00933   -0.00795   -0.00960
AFIX  43
H114  2   -0.021000    0.003755    0.333341    11.00000   -1.20000
AFIX   0
C115  1    0.188955    0.018617    0.349271    11.00000    0.06635    0.03515 =
         0.03092   -0.00142    0.00300    0.00193
AFIX  43
H115  2    0.200351   -0.025210    0.317315    11.00000   -1.20000
AFIX   0
C116  1    0.304435    0.064605    0.386122    11.00000    0.05258    0.03308 =
         0.03578    0.00777    0.00675    0.01021
AFIX  43
H116  2    0.393764    0.051392    0.378865    11.00000   -1.20000
AFIX   0
C121  1    0.270924    0.353732    0.587125    11.00000    0.02781    0.02960 =
         0.02614    0.01040    0.00479    0.00195
C122  1    0.143319    0.310079    0.552978    11.00000    0.02711    0.03108 =
         0.03046    0.00912    0.00479    0.00369
C123  1    0.020285    0.342755    0.566186    11.00000    0.02647    0.03690 =
         0.04287    0.01211    0.00548    0.00291
AFIX  43
H123  2   -0.065554    0.313957    0.544395    11.00000   -1.20000
AFIX   0
C124  1    0.021321    0.415432    0.609917    11.00000    0.03278    0.04113 =
         0.05282    0.01214    0.01670    0.00860
AFIX  43
H124  2   -0.062275    0.436895    0.617250    11.00000   -1.20000
AFIX   0
C125  1    0.144817    0.456418    0.642754    11.00000    0.04026    0.03562 =
         0.04013    0.00370    0.01488    0.00380
AFIX  43
H125  2    0.146165    0.506092    0.672943    11.00000   -1.20000
AFIX   0
C126  1    0.267037    0.425256    0.631786    11.00000    0.03287    0.03184 =
         0.03028    0.00772    0.00596   -0.00158
AFIX  43
H126  2    0.350549    0.453445    0.655379    11.00000   -1.20000

AFIX   0
HKLF 4


REM  wa3590=pl413 in P-1 at -100C CAP+erm
REM wR2 = 0.1139, GooF = S = 1.033, Restrained GooF = 1.033 for all data
REM R1 = 0.0417 for 13432 Fo > 4sig(Fo) and 0.0549 for all 16650 data
REM 877 parameters refined using 0 restraints

END

WGHT      0.0531      0.4903

REM Highest difference peak  0.453,  deepest hole -0.244,  1-sigma level  0.064
Q1    1   0.2129  0.1658  0.5495  11.00000  0.05    0.45
Q2    1   0.4252  0.1496  0.1325  11.00000  0.05    0.39
Q3    1   0.5329  0.0591  0.1318  11.00000  0.05    0.39
Q4    1   0.1535  0.3855  0.8782  11.00000  0.05    0.38
Q5    1   0.5393  0.0969  0.2085  11.00000  0.05    0.38
Q6    1   0.1581  0.2753  0.5200  11.00000  0.05    0.37
Q7    1   0.1494  0.2036  0.4619  11.00000  0.05    0.37
Q8    1   0.2432  0.5344  0.7984  11.00000  0.05    0.35
Q9    1   0.0158  0.3738  0.7645  11.00000  0.05    0.35
Q10   1   0.0297  0.1435  0.5283  11.00000  0.05    0.34
;
_shelx_res_checksum              76834

_shelx_hkl_file                  
;
   0   0   3 2476.09  108.81
   0   0  -3 2446.63  108.81
   0   0   4   70.95    3.74
   0   0  -4   70.94    3.69
   0   0  -5   95.67    4.95
   0   0   5   98.21    4.97
   0   0   6  767.41   34.79
   0   0  -6  773.16   34.78
   0   0  -7  321.26   14.97
   0   0   7  313.17   14.99
   0   0  -8   18.32    1.70
   0   0   8   18.81    1.78
   0   0   9 1520.62   64.99
   0   0   9 1417.41   65.19
   0   0  -9 1448.14   65.70
   0   0   9 1418.44   65.71
   0   0  10  317.93   13.68
   0   0  10  274.53   13.86
   0   0  10  284.28   14.42
   0   0 -10  291.69   14.39
   0   0  11   36.87    2.29
   0   0 -11   38.95    2.91
   0   0  11   37.11    2.48
   0   0  11   34.67    2.92
   0   0  12  105.28    5.55
   0   0  12  111.79    5.77
   0   0  12  114.67    6.43
   0   0  13   41.61    2.52
   0   0  13   39.52    2.67
   0   0  13   38.94    3.18
   0   0  14    5.05    0.75
   0   0  14    4.03    0.75
   0   0  14    3.98    1.09
   0   0  15   17.59    1.44
   0   0  15   16.13    1.56
   0   0  15   14.67    1.94
   0   0  16   18.20    1.58
   0   0  16   20.48    1.76
   0   0  16   19.14    2.27
   0   0  17    9.17    1.05
   0   0  17    8.74    1.61
   0   0  17    9.81    1.23
   0   0  18  144.78    7.69
   0   0  18  148.00    7.44
   0   0  18  143.55    8.74
   0   0  19   24.65    2.82
   0   0  19   23.69    2.08
   0   0  19   24.09    1.89
   0   0  19   26.45    1.80
   0   0  20    2.83    0.69
   0   0  20    3.81    0.68
   0   0  20    3.83    1.34
   0   0  20    3.76    0.81
   0   0  21   56.91    4.77
   0   0  21   58.21    3.30
   0   0  21   51.67    3.59
   0   0  21   53.75    3.39
   0   0  22   55.98    4.86
   0   0  22   56.78    3.74
   0   0  22   53.32    3.52
   0   0  22   61.85    3.45
   0   0  23    6.18    1.02
   0   0  23    7.56    0.95
   0   0  23    3.02    1.13
   0   0  23    6.32    0.94
   0   0  24   43.71    2.65
   0   0  24   37.03    3.97
   0   0  24   34.04    2.64
   0   0  24   35.33    2.81
   0   0  25    5.81    0.84
   0   0  25    6.32    1.60
   0   0  25    5.82    0.95
   0   0  25    4.24    0.96
   0   0  26    5.22    0.84
   0   0  26    5.07    0.95
   0   0  26    4.65    1.46
   0   0  26    6.24    0.92
   0   0  27    8.10    1.19
   0   0  27    5.14    1.74
   0   0  27    7.91    0.98
   0   0  27    9.28    1.15
   0   0  28   16.92    1.73
   0   0  28   15.96    1.50
   0   0  28   16.64    2.87
   0   0  28   17.42    1.70
   0   0  29    1.72    0.54
   0   0  29    1.61    1.11
   0   0  29    1.63    0.62
   0   0  29    1.77    0.58
   0   0  30    5.30    0.91
   0   0  30    4.32    0.80
   0   0  30    4.49    1.66
   0   0  30    5.21    0.87
   0   0  31    3.85    1.83
   0   0  31    4.76    0.86
   0   0  31    6.08    1.01
   0   0  31    5.72    0.95
   0   0  32    1.54    1.44
   0   0  32    1.09    0.49
   0   0  32    1.14    0.45
   0   0  32    1.83    0.60
   0  -1  32    1.24    0.50
   0  -1  32    0.28    1.22
   0  -1  32    0.37    0.23
   0  -1  32    0.95    0.32
   0  -1  31    0.33    0.39
   0  -1  31   -0.41    1.24
   0  -1  31    0.32    0.24
   0  -1  31    0.16    0.27
   0  -1  30    1.90    0.52
   0  -1  30    1.57    0.98
   0  -1  30    1.38    0.43
   0  -1  30    1.83    0.43
   0  -1  29    0.63    0.38
   0  -1  29    1.43    1.69
   0  -1  29    1.26    0.41
   0  -1  29   -0.14    0.31
   0  -1  28    5.53    0.89
   0  -1  28    5.85    1.77
   0  -1  28    4.19    0.74
   0  -1  28    4.56    0.69
   0  -1  27   19.51    1.63
   0  -1  27   18.35    1.67
   0  -1  27   12.56    2.71
   0  -1  27   16.33    1.49
   0  -1  26    4.68    0.79
   0  -1  26    5.47    0.84
   0  -1  26    3.12    1.23
   0  -1  26    4.15    0.77
   0  -1  25   -0.05    0.34
   0  -1  25    0.58    0.36
   0  -1  25   -1.07    1.00
   0  -1  25    0.42    0.42
   0  -1  24   12.96    1.28
   0  -1  24   12.34    2.17
   0  -1  24   13.25    1.26
   0  -1  24   11.67    1.27
   0  -1  23    9.91    2.06
   0  -1  23   10.07    1.11
   0  -1  23   11.90    1.26
   0  -1  22   -0.05    0.92
   0  -1  22    0.41    0.26
   0  -1  22    0.09    0.37
   0  -1  21    0.85    0.87
   0  -1  21    0.58    0.31
   0  -1  21    0.07    0.34
   0  -1  20    0.60    0.92
   0  -1  20   -0.17    0.25
   0  -1  20   -0.38    0.40
   0  -1  19    0.67    0.71
   0  -1  19    0.28    0.29
   0  -1  19   -0.15    0.28
   0  -1  18    0.83    0.81
   0  -1  18   -0.38    0.33
   0  -1  18   -0.12    0.31
   0  -1  17    1.35    0.81
   0  -1  17    1.64    0.41
   0  -1  17    1.79    0.53
   0  -1  16   16.15    2.03
   0  -1  16   14.61    1.24
   0  -1  16   16.95    1.36
   0  -1  15   16.87    2.04
   0  -1  15   11.14    1.09
   0  -1  15   14.12    1.22
   0  -1  14   23.20    2.46
   0  -1  14   22.55    1.59
   0  -1  14   25.93    1.76
   0  -1  13  105.71    6.75
   0  -1  13  113.11    5.67
   0  -1  13  122.32    5.87
   0  -1  12   13.00    1.71
   0  -1  12   13.50    1.07
   0  -1  12   14.34    1.13
   0  -1  11    5.99    1.18
   0  -1  11    4.32    0.51
   0   1 -11    4.93    1.09
   0  -1  11    4.71    0.63
   0  -1  10    1.44    0.59
   0   1 -10    2.06    0.69
   0  -1  10    2.25    0.37
   0  -1  10    2.96    0.51
   0  -1   9  109.01    6.05
   0   1  -9  106.44    5.96
   0  -1   9  107.39    5.14
   0  -1   9  111.33    5.27
   0  -1   8   24.64    2.07
   0   1  -8   28.52    2.12
   0  -1   8   28.31    1.59
   0  -1   7   12.75    1.33
   0   1  -7   12.46    1.23
   0  -1   7   12.30    0.82
   0  -1   6   14.28    1.31
   0   1  -6   13.33    1.26
   0   1  -5   23.24    1.65
   0  -1   5   21.48    1.59
   0  -1   4    2.95    0.59
   0   1  -4    3.36    0.61
   0   1   3   39.99    1.95
   0  -1  -3   44.28    1.98
   0  -1  -3   40.24    2.17
   0   1   3   40.60    2.18
   0   1   4    5.94    0.40
   0   1   4    4.07    0.57
   0  -1  -4    4.45    0.57
   0   1   5   10.59    0.67
   0   1   5   10.12    1.00
   0  -1  -5   10.23    0.97
   0   1   6  473.47   21.08
   0   1   6  490.33   21.66
   0  -1  -6  454.22   21.59
   0   1   7  142.02    6.44
   0   1   7  133.82    7.03
   0  -1  -7  136.02    7.00
   0   1   8    7.42    0.62
   0  -1  -8    8.88    1.08
   0   1   8    8.07    1.15
   0   1   9  311.07   13.93
   0   1   9  302.76   14.25
   0   1   9  311.23   14.78
   0  -1  -9  301.16   14.69
   0   1  10   35.66    1.95
   0  -1 -10   36.63    2.63
   0   1  10   33.40    2.64
   0   1  10   34.24    2.23
   0   1  11    4.97    0.56
   0   1  11    4.20    0.95
   0  -1 -11    5.25    0.95
   0   1  11    5.54    0.81
   0   1  11    5.04    0.90
   0   1  12    7.83    0.72
   0   1  12    7.09    1.13
   0   1  12    8.05    0.93
   0   1  12    8.42    1.13
   0   1  13   26.99    1.62
   0   1  13   19.05    2.20
   0   1  13   27.77    1.92
   0   1  13   24.80    2.16
   0   1  14    5.15    0.61
   0   1  14    2.63    0.79
   0   1  14    5.85    0.75
   0   1  14    4.73    0.91
   0   1  15    1.17    0.33
   0   1  15    0.92    0.42
   0   1  15    2.05    0.91
   0   1  15    0.83    0.33
   0   1  16   38.26    3.34
   0   1  16   42.58    2.46
   0   1  16   42.77    2.82
   0   1  16   42.12    3.07
   0   1  17    2.61    0.49
   0   1  17    3.42    1.08
   0   1  17    2.93    0.67
   0   1  17    2.46    0.71
   0   1  18    3.39    0.60
   0   1  18    2.48    0.93
   0   1  18    2.65    0.63
   0   1  18    3.84    0.89
   0   1  19    8.10    0.85
   0   1  19    7.46    1.44
   0   1  19    7.93    1.06
   0   1  19    7.08    1.19
   0   1  20    0.88    0.36
   0   1  20    0.95    0.69
   0   1  20    0.75    0.39
   0   1  20    0.79    0.51
   0   1  21   11.97    1.11
   0   1  21    8.76    1.75
   0   1  21   11.56    1.34
   0   1  21   11.89    1.53
   0   1  22    0.25    0.26
   0   1  22   -0.44    0.78
   0   1  22   -0.30    0.32
   0   1  22   -0.44    0.47
   0   1  23    0.47    0.33
   0   1  23    0.24    0.74
   0   1  23    0.93    0.43
   0   1  23    1.22    0.57
   0   1  24    2.27    0.55
   0   1  24    3.18    1.41
   0   1  24    3.20    0.77
   0   1  24    1.96    0.67
   0   1  25    3.62    0.63
   0   1  25    4.98    1.59
   0   1  25    3.61    0.79
   0   1  25    4.02    0.92
   0   1  26    1.78    0.50
   0   1  26    1.63    1.09
   0   1  26    2.68    0.75
   0   1  26    2.31    0.65
   0   1  27    2.20    0.51
   0   1  27    1.27    0.60
   0   1  27    2.72    0.98
   0   1  27    1.67    0.59
   0   1  28    1.21    0.59
   0   1  28    1.25    0.65
   0   1  28    0.92    1.01
   0   1  28    2.09    0.56
   0   1  29    2.66    1.42
   0   1  29    2.54    0.79
   0   1  29    2.28    0.56
   0   1  29    2.63    0.71
   0   1  30    0.62    0.97
   0   1  30    0.31    0.44
   0   1  30    0.64    0.39
   0   1  30    1.32    0.44
   0   1  31    2.35    1.59
   0   1  31    0.75    0.36
   0   1  31    1.05    0.62
   0   1  31    0.73    0.44
   0  -2  32    1.14    1.57
   0  -2  32    4.32    0.89
   0  -2  31    2.34    1.19
   0  -2  31    1.36    0.46
   0  -2  30    0.59    0.97
   0  -2  30    0.09    0.39
   0  -2  29    5.26    0.91
   0  -2  29    5.42    1.87
   0  -2  29    4.67    0.47
   0  -2  29    4.83    0.52
   0  -2  28    0.10    0.46
   0  -2  28    0.11    0.19
   0  -2  28   -0.49    0.25
   0  -2  27   18.72    1.68
   0  -2  27   18.36    3.00
   0  -2  27   19.87    1.35
   0  -2  27   15.42    1.24
   0  -2  26   13.60    2.56
   0  -2  26   16.86    1.27
   0  -2  26   15.88    1.24
   0  -2  25    5.05    1.55
   0  -2  25    4.15    0.60
   0  -2  25    4.53    0.61
   0  -2  24   11.20    0.98
   0  -2  24    8.22    2.01
   0  -2  24   11.05    1.04
   0  -2  23   54.68    3.03
   0  -2  23   55.68    3.10
   0  -2  23   41.92    4.61
   0  -2  22    1.48    0.40
   0  -2  22    0.83    0.34
   0  -2  22    1.77    1.12
   0  -2  21    7.63    0.77
   0  -2  21    7.94    0.84
   0  -2  21    5.93    1.45
   0  -2  20   23.18    1.55
   0  -2  20   23.27    1.62
   0  -2  20   22.21    2.79
   0  -2  19   32.63    1.92
   0  -2  19   30.05    1.99
   0  -2  19   34.76    3.36
   0  -2  18   18.70    1.27
   0  -2  18   19.18    2.40
   0  -2  18   18.85    1.37
   0  -2  17    4.20    1.25
   0  -2  17    4.07    0.52
   0  -2  17    3.64    0.56
   0  -2  16   57.50    2.98
   0  -2  16   60.70    4.55
   0  -2  16   56.89    3.09
   0  -2  15    0.59    0.89
   0  -2  15   -0.13    0.16
   0  -2  15   -0.01    0.19
   0  -2  14   36.17    1.96
   0  -2  14   35.47    2.01
   0  -2  14   36.56    3.26
   0  -2  13  704.98   30.86
   0  -2  13  680.15   30.91
   0  -2  13  681.10   32.57
   0  -2  12  189.98    8.49
   0  -2  12  180.12    8.53
   0  -2  12  191.55   10.02
   0   2 -11   63.91    4.08
   0  -2  11   60.08    2.90
   0  -2  11   60.40    2.95
   0  -2  11   56.78    4.05
   0   2 -10  663.12   30.35
   0  -2  10  644.20   30.42
   0   2  -9    6.07    1.01
   0  -2   9    5.31    1.01
   0   2  -8    5.10    0.93
   0  -2   8    4.76    0.87
   0  -2   7 2600.75  117.62
   0   2  -7 2689.48  117.59
   0   2  -6  438.46   20.33
   0  -2   6  442.19   20.36
   0  -2   5   14.36    1.26
   0   2  -5   12.48    1.19
   0   2  -4  449.91   20.82
   0  -2   4  466.39   20.86
   0   2  -3   71.68    3.57
   0  -2   3   67.66    3.57
   0  -2   2  226.82    9.53
   0   2  -2  184.04    9.53
   0  -2   2  233.73    9.74
   0   2  -1 2929.01  135.45
   0  -2   1 3204.24  135.44
   0   2   0   19.59    1.04
   0  -2   0   20.57    1.04
   0  -2  -1   47.64    2.35
   0   2   1   52.22    2.36
   0   2   2  615.90   26.84
   0  -2  -2  596.76   26.83
   0   2   3   21.43    1.24
   0  -2  -3   22.74    1.14
   0  -2  -3   20.83    1.25
   0   2   3   22.41    1.13
   0  -2  -4  252.21   12.00
   0   2   4  264.01   11.76
   0  -2  -4  272.76   11.78
   0   2   4  248.27   11.99
   0  -2  -5 3110.10  120.86
   0   2   5 2611.30  120.41
   0  -2  -5 2618.63  120.44
   0   2   5 3017.46  120.83
   0   2   6  529.80   23.84
   0  -2  -6  559.22   23.90
   0   2   6  489.20   24.26
   0  -2  -6  548.82   24.33
   0   2   7    0.63    0.20
   0   2   7    0.63    0.43
   0  -2  -7    0.36    0.44
   0   2   8  118.59    5.53
   0   2   8  110.44    5.98
   0  -2  -8  123.22    6.20
   0   2   8  124.00    6.19
   0   2   9  120.05    5.58
   0   2   9  125.30    6.16
   0  -2  -9  125.94    6.36
   0   2   9   98.94    6.15
   0   2  10    2.92    0.40
   0   2  10    2.11    0.71
   0  -2 -10    3.47    0.87
   0   2  10    3.57    0.70
   0   2  11  154.32    9.22
   0   2  11  177.16    8.46
   0   2  12   15.84    1.10
   0   2  12   14.72    1.68
   0   2  12   16.42    1.50
   0   2  12   15.98    1.72
   0   2  13    4.77    0.52
   0   2  13    4.39    0.96
   0   2  13    5.73    0.87
   0   2  13    3.60    0.90
   0   2  14    9.73    0.82
   0   2  14   10.99    1.42
   0   2  14    9.15    1.38
   0   2  14    8.00    1.10
   0   2  15   21.43    2.35
   0   2  15   24.41    1.61
   0   2  15   28.72    2.14
   0   2  15   26.59    2.41
   0   2  16   20.40    1.36
   0   2  16   17.51    2.07
   0   2  16   16.79    1.69
   0   2  16   20.11    2.14
   0   2  17    7.18    0.76
   0   2  17    5.85    1.30
   0   2  17    7.81    1.12
   0   2  17    7.03    1.21
   0   2  18   24.86    1.64
   0   2  18   23.02    2.49
   0   2  18   22.54    2.09
   0   2  18   22.93    2.38
   0   2  19    2.24    0.49
   0   2  19    2.32    0.89
   0   2  19    2.11    0.81
   0   2  19    3.08    0.73
   0   2  20   44.40    4.11
   0   2  20   49.42    3.93
   0   2  20   55.17    3.04
   0   2  20   53.92    3.65
   0   2  21   28.13    3.12
   0   2  21   30.52    2.01
   0   2  21   32.86    2.61
   0   2  21   28.54    2.83
   0   2  22    5.09    0.69
   0   2  22    4.29    1.08
   0   2  22    5.56    1.37
   0   2  22    4.18    0.89
   0   2  23   56.87    5.02
   0   2  23   65.23    3.50
   0   2  23   60.23    4.07
   0   2  23   51.72    4.30
   0   2  24   14.42    1.29
   0   2  24   16.73    2.50
   0   2  24   15.19    1.75
   0   2  24   12.61    1.86
   0   2  25   16.95    1.43
   0   2  25   14.81    2.38
   0   2  25   17.57    1.89
   0   2  25   14.87    2.01
   0   2  26    2.56    0.56
   0   2  26    2.71    0.87
   0   2  26    1.58    0.78
   0   2  26    2.25    0.72
   0   2  27    2.61    0.86
   0   2  27    2.51    0.57
   0   2  27    1.88    0.68
   0   2  27    2.01    1.08
   0   2  28   10.32    1.56
   0   2  28    8.59    1.86
   0   2  28   11.18    1.18
   0   2  28   12.82    1.66
   0   2  29   -1.96    1.33
   0   2  29    0.30    0.53
   0   2  29   -0.29    0.60
   0   2  29   -0.22    0.35
   0   2  30    4.47    1.71
   0   2  30    3.18    1.02
   0   2  30    3.25    0.68
   0   2  30    2.35    0.68
   0  -3  33    0.17    1.30
   0  -3  33    0.45    0.57
   0  -3  32    1.68    1.00
   0  -3  32    2.85    0.73
   0  -3  31   -1.73    1.37
   0  -3  31   -0.12    0.37
   0  -3  30   -0.86    1.20
   0  -3  30    0.88    0.40
   0  -3  29    1.49    1.24
   0  -3  28    6.65    2.14
   0  -3  27    5.36    1.67
   0  -3  26   24.24    3.37
   0  -3  25    2.21    1.20
   0  -3  24    5.35    1.51
   0  -3  23    3.59    1.39
   0  -3  23    3.71    0.35
   0  -3  23    3.69    0.35
   0  -3  22   11.25    2.05
   0  -3  22    9.89    0.67
   0  -3  22    9.64    0.70
   0  -3  21    5.75    1.55
   0  -3  21    3.98    0.39
   0  -3  21    3.83    0.42
   0  -3  20    6.32    0.52
   0  -3  20    6.21    0.51
   0  -3  20    6.77    1.56
   0  -3  19   18.36    1.06
   0  -3  19   16.74    2.36
   0  -3  19   17.68    1.04
   0  -3  18    0.14    0.64
   0  -3  18    1.14    0.20
   0  -3  18    0.97    0.19
   0  -3  17    0.66    0.73
   0  -3  17    0.06    0.09
   0  -3  17   -0.06    0.13
   0  -3  16    5.44    1.25
   0  -3  15   25.20    2.61
   0  -3  14   19.90    2.22
   0  -3  13   52.39    4.15
   0  -3  12   35.85    3.09
   0  -3  11   39.69    3.17
   0   3 -10   95.30    5.57
   0  -3  10   92.72    5.59
   0   3  -9  152.36    7.95
   0  -3   9  147.65    7.99
   0   3  -8    2.55    0.61
   0  -3   8    3.13    0.66
   0   3  -7    0.42    0.44
   0  -3   7    0.11    0.58
   0   3  -6  103.20    5.42
   0  -3   6  100.83    5.44
   0   3  -5  395.03   18.94
   0   3  -5  420.65   18.38
   0  -3   5  392.07   18.98
   0   3  -4   19.54    1.14
   0  -3   4   19.12    1.47
   0  -3   3    0.13    0.26
   0   3  -3    0.68    0.32
   0  -3   3    1.25    0.46
   0  -3   2   52.91    2.66
   0   3  -2   53.55    2.68
   0   3  -2   57.74    2.83
   0  -3   2   52.97    2.82
   0  -3   1   19.12    1.22
   0   3  -1   23.28    1.27
   0   3  -1   25.94    1.49
   0  -3   1   23.18    1.31
   0  -3   0    1.08    0.26
   0   3   0    0.68    0.27
   0   3   1   14.04    1.03
   0  -3  -1   20.63    1.03
   0   3   2   12.07    0.78
   0  -3  -2   13.39    0.78
   0  -3  -3  378.22   17.20
   0   3   3  393.86   17.22
   0   3   4    8.85    0.69
   0  -3  -4    9.08    0.60
   0  -3  -4    8.64    0.65
   0   3   4    8.92    0.59
   0   3   5  260.05   12.40
   0  -3  -5  256.85   12.14
   0  -3  -5  274.21   12.41
   0   3   5  287.21   12.16
   0  -3  -6   13.69    1.05
   0   3   6   10.21    1.01
   0  -3  -6   13.78    0.83
   0   3   6   11.74    0.79
   0   3   7    0.53    0.18
   0  -3  -7    0.31    0.20
   0   3   7    1.70    0.58
   0   3   7    0.30    0.28
   0  -3  -7    1.92    0.55
   0   3   8    0.71    0.23
   0  -3  -8    1.93    0.68
   0   3   8    0.34    0.54
   0   3   8    1.30    0.71
   0   3   9  224.65   10.62
   0   3   9  219.18    9.91
   0   3   9  195.59   10.52
   0  -3  -9  221.53   10.59
   0   3  10    3.50    0.43
   0   3  10    3.02    0.78
   0   3  10    4.08    0.75
   0   3  11  239.22   12.59
   0   3  11  277.19   12.69
   0   3  11  257.96   11.79
   0   3  12    4.25    0.48
   0   3  12    3.57    0.91
   0   3  12    3.97    0.85
   0   3  13   29.55    2.43
   0   3  13   28.27    1.69
   0   3  13   26.56    2.60
   0   3  13   31.28    2.34
   0   3  14   30.95    2.83
   0   3  14   36.20    2.07
   0   3  14   41.03    3.18
   0   3  14   34.65    2.65
   0   3  15   32.84    2.86
   0   3  15   33.94    2.08
   0   3  15   37.75    3.16
   0   3  15   42.30    2.93
   0   3  16   21.29    2.33
   0   3  16   21.15    2.32
   0   3  16   24.37    2.06
   0   3  16   19.35    1.41
   0   3  17    2.25    0.79
   0   3  17    3.00    0.86
   0   3  17    3.82    0.90
   0   3  17    2.90    0.49
   0   3  18   -0.22    0.55
   0   3  18    0.78    0.70
   0   3  18    0.51    0.52
   0   3  18    0.33    0.28
   0   3  19    4.72    1.27
   0   3  19    4.51    1.12
   0   3  19    6.67    1.14
   0   3  19    4.34    0.64
   0   3  20    2.95    0.95
   0   3  20    2.04    0.84
   0   3  20    3.10    0.81
   0   3  20    3.00    0.50
   0   3  21   12.49    1.88
   0   3  21   14.76    2.09
   0   3  21   13.50    1.68
   0   3  21   14.21    1.19
   0   3  22    0.74    0.64
   0   3  22    0.17    0.61
   0   3  22   -0.10    0.47
   0   3  22    1.22    0.41
   0   3  23    1.71    0.85
   0   3  23    2.69    0.55
   0   3  23    2.24    0.84
   0   3  23    3.82    0.95
   0   3  24   29.94    2.09
   0   3  24   29.96    3.05
   0   3  24   31.70    2.78
   0   3  24   30.22    3.41
   0   3  25    0.58    0.31
   0   3  25   -0.38    0.70
   0   3  25   -0.19    0.54
   0   3  25    0.70    0.83
   0   3  26    3.21    0.63
   0   3  26    1.96    0.84
   0   3  26    3.67    0.97
   0   3  26    2.77    1.08
   0   3  27   12.02    1.17
   0   3  27   12.57    1.84
   0   3  27   11.49    1.68
   0   3  27   10.44    2.07
   0   3  28    1.86    0.54
   0   3  28    1.36    0.74
   0   3  28    2.03    0.79
   0   3  28    2.61    1.20
   0   3  29    5.93    0.83
   0   3  29    6.63    1.77
   0   3  29    5.58    1.12
   0   3  29    4.44    1.21
   0   3  30    0.91    1.04
   0   3  30    0.26    0.55
   0   3  30   -0.55    0.77
   0   3  30    0.67    0.38
   0  -4  33    9.36    2.56
   0  -4  33    6.11    1.09
   0  -4  33    8.06    1.31
   0  -4  32    0.80    1.05
   0  -4  32   -0.51    0.55
   0  -4  31    0.21    1.45
   0  -4  30    1.61    1.32
   0  -4  29    3.56    1.80
   0  -4  28    0.75    0.94
   0  -4  27   -0.04    0.90
   0  -4  26   39.74    4.47
   0  -4  25    0.55    0.78
   0  -4  24    5.27    1.69
   0  -4  23   17.44    2.64
   0  -4  22    6.57    1.65
   0  -4  21    0.04    0.68
   0  -4  20   52.52    4.68
   0  -4  19    3.32    1.14
   0  -4  18   12.03    1.92
   0  -4  17   -0.14    0.72
   0  -4  16    1.31    1.00
   0  -4  15    6.93    1.43
   0  -4  14  248.40   13.16
   0  -4  13  171.41    9.60
   0  -4  12    2.67    0.95
   0  -4  11  833.48   38.60
   0  -4  10  158.08    8.59
   0  -4   9  137.64    7.54
   0   4  -8  385.77   17.30
   0  -4   8  406.29   18.54
   0   4  -7  333.39   14.95
   0  -4   7  330.81   15.88
   0   4  -6  380.50   16.91
   0  -4   6  359.19   17.57
   0  -4   5 2424.63  111.73
   0   4  -5 2668.81  111.76
   0  -4   5 2455.29  112.24
   0   4  -4  789.65   41.38
   0  -4   4  922.72   41.75
   0  -4   3   70.43    3.89
   0   4  -3   78.88    3.95
   0   4  -3   94.52    4.18
   0  -4   3   83.90    4.20
   0   4  -2  602.36   23.74
   0  -4   2  523.96   23.84
   0   4  -2  555.40   23.97
   0   4  -1  156.23    7.53
   0   4  -1  172.32    7.89
   0  -4   1  154.76    7.57
   0  -4   1  174.19    7.55
   0   4   0  903.88   34.87
   0  -4   0  841.97   34.82
   0  -4  -1 1517.53   72.50
   0   4   1 1780.05   72.54
   0  -4  -2  317.66   15.28
   0   4   2  366.42   15.32
   0  -4  -3  134.24    6.50
   0   4   3  149.39    6.54
   0   4   4  317.76   13.76
   0  -4  -4  294.62   13.74
   0   4   4  321.46   14.46
   0  -4  -4  299.92   13.74
   0   4   5  215.87   10.22
   0  -4  -5  226.34   10.24
   0  -4  -5  236.99   10.37
   0   4   5  226.53   10.92
   0   4   6    7.50    0.58
   0  -4  -6    7.03    0.59
   0   4   6    6.52    0.74
   0  -4  -6    8.10    0.72
   0   4   6    7.54    0.96
   0   4   7  200.43    9.48
   0  -4  -7  214.35    9.16
   0   4   7  182.79    9.09
   0   4   7  208.73    9.96
   0   4   8  397.19   18.41
   0  -4  -8  396.46   17.97
   0   4   8  394.88   17.91
   0   4   8  420.45   18.84
   0   4   9  247.77   11.70
   0  -4  -9  253.79   11.15
   0   4   9  240.20   11.06
   0   4   9  209.86   11.78
   0   4  10  347.10   16.33
   0   4  10  367.63   15.62
   0   4  11  216.13   10.54
   0   4  11  218.44    9.69
   0   4  11  174.58   10.44
   0   4  12  166.84    8.55
   0   4  12  157.25    7.61
   0   4  12  176.39    8.71
   0   4  13   24.90    2.17
   0   4  13   23.17    1.48
   0   4  13   23.20    2.47
   0   4  13   24.38    2.17
   0   4  14  113.53    6.53
   0   4  14  111.88    5.50
   0   4  14  109.88    7.02
   0   4  14  118.08    6.53
   0   4  15   49.08    3.76
   0   4  15   50.80    4.14
   0   4  15   58.69    3.83
   0   4  15   51.06    2.81
   0   4  16    8.80    1.63
   0   4  16    9.03    0.82
   0   4  16   10.45    1.46
   0   4  16    6.63    1.18
   0   4  17  111.77    6.83
   0   4  17  108.52    7.05
   0   4  17  116.94    6.61
   0   4  17  108.87    5.49
   0   4  18    0.02    0.70
   0   4  18   -0.25    0.24
   0   4  18    0.56    0.77
   0   4  18    0.34    0.52
   0   4  19    1.70    0.41
   0   4  19    2.40    0.88
   0   4  19    1.59    0.68
   0   4  19    2.64    0.93
   0   4  20    0.19    0.27
   0   4  20   -0.08    0.57
   0   4  20    0.54    0.54
   0   4  20   -0.15    0.61
   0   4  21   35.46    2.20
   0   4  21   31.98    3.30
   0   4  21   36.10    3.08
   0   4  21   33.87    3.30
   0   4  22    7.58    0.88
   0   4  22    6.72    1.46
   0   4  22    9.97    1.45
   0   4  22    7.50    1.59
   0   4  23    7.82    0.88
   0   4  23    7.38    1.60
   0   4  23    7.53    1.37
   0   4  23    7.00    1.62
   0   4  24   69.16    3.76
   0   4  24   63.13    5.08
   0   4  24   63.15    4.70
   0   4  24   63.56    5.38
   0   4  25   11.04    1.09
   0   4  25   11.14    2.01
   0   4  25    9.55    1.82
   0   4  25   10.50    1.63
   0   4  26    0.59    0.68
   0   4  26    0.27    0.59
   0   4  26    0.60    0.34
   0   4  26   -0.46    0.66
   0   4  27   17.78    2.45
   0   4  27   21.38    2.47
   0   4  27   18.92    1.54
   0   4  28    1.01    0.41
   0   4  28    0.11    0.58
   0   4  28    2.11    0.91
   0   4  29    0.75    0.37
   0   4  29    0.52    0.72
   0   4  29   -0.49    0.73
   0  -5  33    4.66    2.07
   0  -5  33    1.40    0.52
   0  -5  32    2.67    1.40
   0  -5  32    2.99    0.81
   0  -5  31   -1.27    1.31
   0  -5  30    0.59    1.26
   0  -5  29    1.91    1.40
   0  -5  28    3.93    1.42
   0  -5  27    2.33    1.15
   0  -5  26    5.31    1.51
   0  -5  25    1.89    1.01
   0  -5  24    1.96    1.08
   0  -5  23   -0.73    0.88
   0  -5  22   22.77    3.08
   0  -5  21    1.55    0.94
   0  -5  20    0.30    0.75
   0  -5  19    1.83    1.01
   0  -5  18   14.30    2.27
   0  -5  17   19.33    2.56
   0  -5  16    6.86    1.37
   0  -5  15    0.05    0.61
   0  -5  14   43.89    3.72
   0  -5  13    2.11    0.90
   0  -5  12   78.22    5.24
   0  -5  11    0.56    0.58
   0   5 -10    2.72    0.31
   0  -5  10    2.61    0.89
   0   5  -9  134.58    6.34
   0  -5   9  146.15    7.56
   0   5  -8   14.97    0.99
   0  -5   8   13.92    1.48
   0  -5   7  197.99    9.57
   0   5  -7  209.06    9.50
   0  -5   7  205.58   10.25
   0  -5   6    6.39    0.81
   0   5  -6    8.27    0.89
   0  -5   6    5.83    1.08
   0  -5   5  119.40    5.55
   0   5  -5  104.73    5.57
   0  -5   5  117.48    5.99
   0  -5   4  466.56   20.83
   0   5  -4  478.37   21.07
   0  -5   4  433.26   21.15
   0  -5   3   22.34    1.32
   0   5  -3   19.44    1.31
   0   5  -3   21.67    1.56
   0  -5   3   19.55    1.45
   0  -5   2  282.99   13.10
   0   5  -2  329.13   13.21
   0  -5   2  303.37   13.29
   0   5  -1   47.29    2.43
   0   5  -1   31.05    2.61
   0  -5   1   46.72    2.46
   0  -5   1   49.82    2.43
   0   5   0   53.58    2.59
   0   5   0   49.12    3.00
   0  -5   0   51.63    2.48
   0  -5   0   41.39    2.49
   0  -5  -1   10.52    0.83
   0   5   1    7.73    1.15
   0   5   1   13.79    0.89
   0   5   2   13.26    1.24
   0  -5  -2   12.97    0.90
   0   5   2   12.92    0.89
   0   5   3   80.81    4.79
   0   5   3   88.73    4.23
   0  -5  -3   87.68    4.21
   0  -5  -4   81.14    3.95
   0   5   4   75.43    4.58
   0   5   4   84.19    3.98
   0  -5  -5  203.41    9.49
   0   5   5  228.20   10.44
   0   5   5  205.30    9.51
   0  -5  -6   27.57    1.54
   0   5   6   17.90    1.90
   0   5   6   26.58    1.51
   0  -5  -7   26.01    1.46
   0   5   7   23.80    2.04
   0   5   7   24.00    1.45
   0  -5  -8  275.37   13.11
   0   5   8  297.88   13.11
   0   5   8  299.71   14.17
   0   5   9  113.44    5.84
   0  -5  -9  116.34    5.48
   0   5   9  108.79    5.39
   0   5   9  117.27    6.39
   0   5  10   37.38    2.59
   0  -5 -10   40.76    2.23
   0   5  10   29.24    2.73
   0   5  10   40.45    2.16
   0   5  11   56.74    3.64
   0   5  11   47.42    3.76
   0   5  11   60.54    3.02
   0   5  12   11.89    1.41
   0   5  12   10.31    1.52
   0   5  12   11.43    0.90
   0   5  13    1.04    0.65
   0   5  13    0.26    0.67
   0   5  13    0.05    0.63
   0   5  13    1.05    0.41
   0   5  14   29.87    1.76
   0   5  14   27.95    3.01
   0   5  14   25.95    2.41
   0   5  14   27.82    2.45
   0   5  15   21.83    1.47
   0   5  15   20.37    2.51
   0   5  15   24.89    2.34
   0   5  15   22.29    2.15
   0   5  16   20.25    1.40
   0   5  16   19.26    2.10
   0   5  16   17.36    2.48
   0   5  16   22.85    2.30
   0   5  17    2.29    0.82
   0   5  17    2.10    0.87
   0   5  17    3.20    1.14
   0   5  17    2.16    0.43
   0   5  18    5.12    1.25
   0   5  18    3.12    0.98
   0   5  18    6.27    1.52
   0   5  18    6.51    0.71
   0   5  19   14.46    1.17
   0   5  19   12.55    2.08
   0   5  19   15.86    1.99
   0   5  19   12.45    1.89
   0   5  20   25.84    1.80
   0   5  20   26.66    2.78
   0   5  20   26.01    2.99
   0   5  20   31.63    2.83
   0   5  21    1.44    0.99
   0   5  21    1.77    0.79
   0   5  21    1.48    1.02
   0   5  21    1.44    0.38
   0   5  22    0.96    0.81
   0   5  22    2.33    1.11
   0   5  22    2.35    0.48
   0   5  22    2.68    0.96
   0   5  23   29.29    3.40
   0   5  23   35.18    3.20
   0   5  23   32.39    2.11
   0   5  24   13.86    2.26
   0   5  24   13.79    1.87
   0   5  24   15.37    1.29
   0   5  25    6.29    0.81
   0   5  25    7.64    1.65
   0   5  25    4.98    1.28
   0   5  26   10.94    1.11
   0   5  26   11.50    2.02
   0   5  26   11.56    1.76
   0   5  27    1.54    0.45
   0   5  27    2.00    1.09
   0   5  27    2.93    1.03
   0   5  28    3.74    0.64
   0   5  28    3.21    1.05
   0   5  28    3.51    1.10
   0  -6  33    0.06    0.93
   0  -6  33    0.43    0.47
   0  -6  32    2.03    1.60
   0  -6  32    0.63    0.44
   0  -6  31    1.32    1.37
   0  -6  31   -0.74    0.51
   0  -6  30   13.57    2.78
   0  -6  30   15.68    1.80
   0  -6  29    3.67    1.78
   0  -6  28    0.99    1.21
   0  -6  27   21.47    3.46
   0  -6  26    2.96    1.46
   0  -6  25    4.64    1.63
   0  -6  24   27.50    3.59
   0  -6  23    5.73    1.64
   0  -6  22   67.05    5.80
   0  -6  21    4.52    1.28
   0  -6  20    2.23    1.03
   0  -6  19   62.97    5.38
   0  -6  18    2.74    0.93
   0  -6  17   96.04    6.66
   0  -6  16    9.40    1.63
   0  -6  15   11.30    1.73
   0  -6  14    3.18    1.01
   0  -6  13   57.72    4.37
   0   6 -12   11.28    0.73
   0   6 -12   11.24    0.81
   0  -6  12   10.27    1.59
   0  -6  11    4.68    1.09
   0   6 -11    4.43    0.44
   0  -6  10    2.66    0.60
   0   6 -10    3.23    0.42
   0  -6  10    3.06    0.93
   0  -6   9  398.86   18.34
   0   6  -9  405.23   18.13
   0  -6   9  381.57   19.24
   0  -6   8   69.72    3.58
   0   6  -8   63.92    3.48
   0  -6   8   66.32    4.23
   0  -6   7  214.56   10.67
   0   6  -7  239.41   10.77
   0  -6   7  233.38   11.45
   0  -6   6   30.58    1.80
   0   6  -6   24.57    1.77
   0  -6   6   25.20    2.10
   0  -6   5  122.88    6.78
   0   6  -5  156.97    7.15
   0  -6   5  158.05    7.40
   0   6  -4  924.94   41.10
   0  -6   4  910.43   41.05
   0   6  -4  925.75   41.44
   0  -6   4  922.00   41.47
   0   6  -3  462.93   20.74
   0  -6   3  480.38   20.73
   0  -6   3  483.15   21.02
   0   6  -3  389.08   21.00
   0   6  -2  367.44   14.11
   0  -6   2  334.37   14.17
   0  -6   2  282.24   13.91
   0   6  -1  408.01   17.49
   0   6  -1  376.85   17.95
   0  -6   1  359.11   17.44
   0  -6   1  392.89   17.43
   0   6   0  156.75    8.87
   0   6   0  200.80    9.58
   0  -6   0  203.21    8.86
   0  -6   0  212.29    8.97
   0  -6  -1   69.85    3.36
   0   6   1   73.61    4.04
   0   6   1   56.78    3.28
   0  -6  -2  635.77   28.98
   0   6   2  601.43   28.97
   0   6   3  190.04    9.74
   0  -6  -3  225.06    9.80
   0   6   3  242.59   10.77
   0  -6  -4  110.54    5.42
   0   6   4  117.39    5.49
   0   6   4  113.61    6.28
   0   6   5    8.20    0.69
   0  -6  -5    6.61    0.64
   0   6   5    5.85    1.04
   0   6   6    3.97    0.52
   0   6   6    4.00    0.94
   0  -6  -6    4.64    0.52
   0   6   7   52.15    2.56
   0   6   7   43.86    3.31
   0  -6  -7   43.80    2.49
   0   6   8   12.65    0.90
   0   6   8   10.93    1.46
   0  -6  -8   10.39    0.85
   0   6   9   -0.08    0.21
   0   6   9   -0.31    0.53
   0  -6  -9    0.06    0.18
   0   6  10    4.05    0.54
   0   6  10    4.12    0.88
   0  -6 -10    4.74    0.54
   0   6  11   39.81    2.30
   0   6  11   41.35    3.28
   0  -6 -11   42.54    2.39
   0   6  12   15.11    1.09
   0   6  12   14.27    1.67
   0   6  13  202.60    9.74
   0   6  13  210.67   11.91
   0   6  13  232.46   11.26
   0   6  14  127.71    6.23
   0   6  14  122.48    8.23
   0   6  14  132.47    7.54
   0   6  15   51.22    2.77
   0   6  15   49.23    4.37
   0   6  15   40.84    3.60
   0   6  16   97.46    4.82
   0   6  16   91.35    6.64
   0   6  16   87.89    5.94
   0   6  17   48.68    2.80
   0   6  17   51.61    4.49
   0   6  17   53.75    4.02
   0   6  18    4.41    0.60
   0   6  18    1.99    0.97
   0   6  18    4.53    1.05
   0   6  19   -0.22    0.26
   0   6  19    0.74    0.63
   0   6  19   -0.23    0.47
   0   6  20    7.27    0.81
   0   6  20    7.21    1.72
   0   6  20    8.34    1.51
   0   6  21   14.02    1.18
   0   6  21   14.76    2.29
   0   6  21   14.17    2.04
   0   6  22    0.60    0.29
   0   6  22    0.87    0.82
   0   6  22    2.42    0.97
   0   6  23   11.51    1.09
   0   6  23   10.34    1.90
   0   6  23   12.41    1.90
   0   6  24   41.09    2.58
   0   6  24   44.15    4.37
   0   6  24   43.66    3.80
   0   6  25    1.17    0.41
   0   6  25    0.93    0.96
   0   6  25    0.23    0.72
   0   6  26   12.09    1.14
   0   6  26   13.43    2.38
   0   6  26   13.93    2.12
   0   6  27   12.23    1.16
   0   6  27   16.15    2.25
   0   6  27   10.52    2.07
   0  -7  33    0.59    1.13
   0  -7  33    1.07    0.65
   0  -7  32    2.79    1.27
   0  -7  32    2.59    0.84
   0  -7  31    8.18    2.42
   0  -7  31    6.39    1.15
   0  -7  30   14.37    2.99
   0  -7  30   11.93    1.56
   0  -7  29    9.30    2.29
   0  -7  29    9.30    1.34
   0  -7  28    2.13    1.16
   0  -7  28    1.88    0.65
   0  -7  27   18.18    3.01
   0  -7  26    0.69    0.79
   0  -7  25    1.72    1.19
   0  -7  24    6.18    1.72
   0  -7  23   36.69    4.16
   0  -7  22   15.94    2.60
   0  -7  21   12.65    2.24
   0  -7  20    2.50    1.03
   0  -7  19   10.47    2.06
   0  -7  18   -1.14    0.85
   0  -7  17   41.49    3.96
   0  -7  16   14.31    2.16
   0  -7  15   23.79    2.63
   0   7 -14    1.90    0.25
   0  -7  14    0.91    0.75
   0   7 -14    0.99    0.26
   0  -7  13  117.55    6.03
   0   7 -13  115.64    5.45
   0  -7  13  113.00    7.16
   0   7 -13  114.82    5.63
   0  -7  12    6.39    0.81
   0   7 -12    5.88    0.58
   0  -7  12    7.34    1.33
   0   7 -12    5.99    0.73
   0  -7  11  243.76   11.92
   0   7 -11  253.44   11.64
   0  -7  11  261.30   13.13
   0  -7  10  298.53   14.85
   0   7 -10  331.15   14.72
   0  -7  10  328.58   16.00
   0  -7   9  200.45    9.25
   0   7  -9  187.28    9.13
   0  -7   9  186.46   10.07
   0  -7   8   13.36    1.19
   0   7  -8   11.08    1.09
   0  -7   8    9.05    1.41
   0  -7   7  151.24    7.05
   0   7  -7  139.55    7.10
   0  -7   7  134.25    7.61
   0  -7   6    1.34    0.44
   0   7  -6    1.48    0.50
   0  -7   6    1.98    0.70
   0  -7   5  287.75   13.04
   0   7  -5  278.47   13.39
   0  -7   5  273.46   13.51
   0  -7   4    0.18    0.38
   0   7  -4    0.00    0.30
   0  -7   4    0.23    0.38
   0   7  -4   -0.35    0.44
   0   7  -3  149.16    6.96
   0   7  -3  114.69    7.23
   0  -7   3  147.46    7.18
   0  -7   3  151.50    6.91
   0  -7   2    5.12    0.67
   0   7  -2    5.03    0.71
   0  -7   2    7.92    0.81
   0   7  -2    6.73    1.00
   0   7  -1   -0.36    0.37
   0   7  -1    0.35    0.50
   0  -7   1    0.64    0.38
   0  -7   1    0.26    0.37
   0   7   0  117.68    5.91
   0   7   0   91.97    6.34
   0  -7   0  124.22    5.77
   0  -7   0  132.98    5.93
   0  -7  -1   17.33    1.24
   0   7   1   19.27    1.81
   0   7   1   17.20    1.26
   0  -7  -2   28.75    1.81
   0   7   2   37.07    2.62
   0   7   2   28.52    1.82
   0  -7  -3   41.69    2.24
   0   7   3   35.04    2.18
   0   7   3   46.58    3.07
   0  -7  -4   77.76    3.68
   0   7   4   70.35    3.63
   0   7   4   50.40    4.20
   0   7   5   36.76    2.29
   0   7   5   48.74    3.29
   0  -7  -5   44.27    2.33
   0   7   6   82.87    4.32
   0   7   6   90.64    5.39
   0  -7  -6   89.26    4.32
   0   7   7    2.17    0.41
   0   7   7    3.29    0.92
   0  -7  -7    2.87    0.43
   0   7   8   17.46    1.23
   0   7   8   20.01    1.98
   0  -7  -8   17.04    1.18
   0   7   9    1.60    0.37
   0   7   9    2.16    0.71
   0  -7  -9    1.72    0.35
   0   7  10    0.22    0.22
   0   7  10   -0.18    0.47
   0  -7 -10    0.30    0.21
   0   7  11   28.92    1.78
   0   7  11   19.06    2.39
   0  -7 -11   30.90    1.85
   0   7  12    1.64    0.38
   0   7  12    1.41    0.71
   0  -7 -12    2.06    0.42
   0   7  13   61.48    3.35
   0   7  13   61.28    5.15
   0   7  13   70.86    4.70
   0   7  14   68.77    3.69
   0   7  14   68.46    5.57
   0   7  14   76.29    5.05
   0   7  15    2.51    0.43
   0   7  15    3.31    1.24
   0   7  15    2.27    0.72
   0   7  16   49.02    2.81
   0   7  16   48.52    4.55
   0   7  16   52.57    4.05
   0   7  17    8.53    0.88
   0   7  17    5.95    1.51
   0   7  17    5.61    1.41
   0   7  18    3.42    0.62
   0   7  18    3.51    1.35
   0   7  18    2.76    1.00
   0   7  19    1.62    0.40
   0   7  19    1.51    1.07
   0   7  19    1.67    0.79
   0   7  20    3.10    0.53
   0   7  20    4.32    1.52
   0   7  20    3.68    1.08
   0   7  21   13.83    1.18
   0   7  21   15.13    2.39
   0   7  21   14.40    2.12
   0   7  22    8.48    0.91
   0   7  22    6.59    1.66
   0   7  22    9.88    1.71
   0   7  23    2.35    0.49
   0   7  23    1.79    1.10
   0   7  23    1.30    0.75
   0   7  24    1.44    0.43
   0   7  24   -0.06    0.78
   0   7  24    0.75    0.58
   0   7  25    5.53    0.69
   0   7  25    5.46    1.75
   0   7  25    7.24    1.57
   0   7  26    9.10    0.92
   0   7  26    6.02    1.49
   0   7  26    7.37    1.77
   0  -8  33    1.51    1.46
   0  -8  33    1.21    0.76
   0  -8  32    0.61    1.18
   0  -8  32    0.15    0.45
   0  -8  31    3.77    1.88
   0  -8  31    4.20    1.02
   0  -8  30   14.11    3.08
   0  -8  30   17.70    1.93
   0  -8  29   -2.39    1.59
   0  -8  29   -0.62    0.49
   0  -8  28   10.97    2.64
   0  -8  28   12.62    1.55
   0  -8  27   18.05    3.11
   0  -8  27   19.35    1.96
   0  -8  26   15.31    2.86
   0  -8  26   12.07    1.76
   0  -8  25   10.16    2.31
   0  -8  25   12.66    1.49
   0  -8  24    1.15    0.96
   0  -8  24    1.05    0.46
   0  -8  23   78.99    6.59
   0  -8  23   78.12    4.78
   0  -8  22   -0.56    0.89
   0  -8  22   -0.33    0.59
   0  -8  21    9.92    2.04
   0  -8  21   10.24    1.27
   0  -8  20   61.60    5.15
   0  -8  20   46.64    3.32
   0  -8  19   -0.25    0.87
   0  -8  19    0.45    0.37
   0  -8  18   64.69    5.28
   0  -8  18   61.32    3.82
   0  -8  17   -0.41    0.71
   0  -8  17    1.86    0.68
   0  -8  16   45.16    4.02
   0  -8  16   45.52    3.00
   0  -8  15   10.56    1.30
   0   8 -15   14.33    0.91
   0  -8  15   12.25    1.97
   0   8 -15   15.07    1.02
   0  -8  14    4.44    0.77
   0   8 -14    3.89    0.48
   0  -8  14    4.19    1.13
   0   8 -14    3.44    0.56
   0   8 -13   14.18    1.22
   0  -8  13   12.80    1.28
   0   8 -13   13.26    1.02
   0  -8  13   13.67    1.94
   0  -8  12    8.99    0.98
   0   8 -12    8.05    0.80
   0  -8  12    6.44    1.32
   0  -8  11  174.15    8.14
   0   8 -11  160.52    7.88
   0  -8  11  147.27    9.00
   0  -8  10   71.38    3.73
   0   8 -10   57.38    3.55
   0  -8  10   66.87    4.44
   0  -8   9  667.18   30.26
   0   8  -9  683.44   30.27
   0  -8   9  628.04   31.09
   0  -8   8  121.42    6.45
   0   8  -8  140.17    6.67
   0  -8   8  122.08    7.11
   0  -8   7  120.59    5.87
   0   8  -7  113.93    6.07
   0  -8   7  109.02    6.43
   0  -8   6   65.77    3.51
   0   8  -6   64.10    3.78
   0  -8   6   57.21    3.89
   0  -8   5   37.62    2.33
   0   8  -5   39.69    2.72
   0  -8   5   39.54    2.76
   0   8  -4   80.88    4.09
   0  -8   4   83.95    4.07
   0   8  -4   60.58    4.31
   0  -8   4   71.29    4.34
   0   8  -3    0.14    0.36
   0  -8   3    0.75    0.34
   0  -8   3    1.05    0.49
   0   8  -3    1.30    0.64
   0   8  -2  634.16   26.78
   0  -8   2  564.65   26.66
   0  -8   2  543.90   26.79
   0   8  -2  662.53   27.57
   0   8  -1  114.83    6.65
   0  -8   1  142.74    6.67
   0  -8   1  140.48    6.65
   0   8  -1  155.29    7.55
   0   8   0   70.20    3.44
   0  -8   0   54.92    3.30
   0  -8   0   62.16    3.16
   0   8   0   64.77    4.12
   0   8   1  549.71   25.80
   0  -8  -1  585.75   24.87
   0   8   1  515.48   24.81
   0   8   2    6.26    1.15
   0  -8  -2    8.54    0.82
   0   8   2    6.26    0.74
   0   8   3   47.94    3.55
   0  -8  -3   52.22    2.78
   0   8   3   48.89    2.78
   0  -8  -4   31.10    2.05
   0   8   4   38.13    2.12
   0   8   4   35.89    2.92
   0   8   5   27.69    1.73
   0  -8  -5   26.62    1.70
   0   8   5   30.24    2.65
   0   8   6    3.51    0.85
   0  -8  -6    3.56    0.52
   0   8   6    3.74    0.51
   0  -8  -7    2.64    0.46
   0   8   7    2.78    0.86
   0   8   7    2.68    0.43
   0   8   8    0.79    0.34
   0   8   8    1.19    0.73
   0  -8  -8    1.64    0.39
   0   8   9    9.55    0.90
   0   8   9   11.74    1.61
   0  -8  -9   11.31    0.94
   0   8  10   17.11    1.28
   0   8  10   19.29    2.17
   0  -8 -10   17.22    1.26
   0   8  11  120.15    6.08
   0   8  11  116.20    7.35
   0  -8 -11  129.37    6.13
   0   8  12    3.08    0.51
   0  -8 -12    2.34    0.46
   0   8  12    2.57    0.97
   0   8  13   24.16    1.62
   0  -8 -13   22.67    1.62
   0   8  13   20.48    2.89
   0   8  13   25.93    2.68
   0   8  14   90.48    6.03
   0   8  14   81.54    6.49
   0   8  14   89.06    4.58
   0   8  15    1.58    0.79
   0   8  15   -0.16    0.93
   0   8  15    1.66    0.39
   0   8  16   10.76    1.81
   0   8  16    7.95    1.77
   0   8  16    9.17    0.90
   0   8  17    1.03    0.80
   0   8  17    0.05    0.89
   0   8  17    0.42    0.27
   0   8  18    0.22    0.58
   0   8  18   -0.87    1.18
   0   8  18    0.70    0.34
   0   8  19   -0.06    0.64
   0   8  19    0.46    0.93
   0   8  19   -0.05    0.26
   0   8  20    5.76    1.43
   0   8  20    7.59    2.01
   0   8  20    6.05    0.73
   0   8  21   -0.16    0.52
   0   8  21    0.01    0.82
   0   8  21   -0.06    0.25
   0   8  22    0.18    0.61
   0   8  22   -1.19    0.97
   0   8  22    0.69    0.35
   0   8  23    7.38    1.55
   0   8  23    7.24    1.88
   0   8  23    7.47    0.87
   0   8  24   -0.88    1.04
   0   8  24    1.33    1.00
   0   8  24    0.54    0.26
   0   8  25    2.39    1.15
   0   8  25    2.85    0.56
   0   8  25   -0.10    0.77
   0  -9  33   12.73    3.01
   0  -9  33   10.43    1.54
   0  -9  32    1.28    1.41
   0  -9  32   -1.76    0.85
   0  -9  31    1.92    1.60
   0  -9  31    4.48    1.05
   0  -9  30    8.15    2.41
   0  -9  30    9.47    1.48
   0  -9  29    1.09    1.15
   0  -9  29    2.53    0.70
   0  -9  28   15.16    3.08
   0  -9  28   16.77    1.90
   0  -9  27    2.93    1.33
   0  -9  27    2.66    0.75
   0  -9  26   -0.48    1.29
   0  -9  26    5.08    1.01
   0  -9  25   36.95    4.41
   0  -9  25   39.52    3.03
   0  -9  24   -1.49    1.23
   0  -9  24   -0.66    0.61
   0  -9  23    7.22    1.89
   0  -9  23    7.63    1.13
   0  -9  22   87.29    6.90
   0  -9  22   82.23    4.99
   0  -9  21    1.20    0.72
   0  -9  21    0.96    0.56
   0  -9  20   11.85    2.21
   0  -9  20   12.45    1.42
   0  -9  19   20.04    2.97
   0  -9  19   25.43    2.05
   0  -9  18   32.69    3.72
   0  -9  18   40.26    2.77
   0   9 -17    0.42    0.14
   0  -9  17    0.77    0.54
   0  -9  17    1.01    0.90
   0   9 -17    0.45    0.18
   0  -9  16    8.34    1.07
   0   9 -16    7.64    0.66
   0  -9  16    7.69    1.57
   0   9 -16    8.46    0.79
   0  -9  15   52.43    3.73
   0   9 -15   63.33    3.31
   0  -9  15   67.26    5.13
   0   9 -15   66.00    3.55
   0   9 -14   33.90    2.08
   0  -9  14   32.29    3.25
   0   9 -14   36.60    2.39
   0  -9  14   31.65    2.35
   0   9 -13   64.00    3.45
   0  -9  13   64.14    4.72
   0   9 -13   62.22    3.71
   0  -9  13   54.24    3.60
   0  -9  12  173.78    8.18
   0   9 -12  150.43    7.84
   0  -9  12  161.87    9.22
   0  -9  11    0.45    0.46
   0   9 -11    0.59    0.50
   0  -9  11    0.64    0.62
   0  -9  10   25.66    2.10
   0   9 -10   34.31    2.25
   0  -9  10   32.48    2.80
   0  -9   9  162.06    7.97
   0   9  -9  162.12    8.14
   0  -9   9  152.37    8.76
   0  -9   8   40.69    2.43
   0   9  -8   33.25    2.55
   0  -9   8   38.20    2.99
   0  -9   7   35.96    2.50
   0   9  -7   39.46    2.81
   0  -9   7   48.40    3.24
   0  -9   6    9.31    1.00
   0   9  -6    8.59    1.15
   0  -9   6    7.82    1.18
   0  -9   5    0.34    0.39
   0  -9   5    1.19    0.55
   0   9  -5    0.47    0.41
   0   9  -4  104.46    5.29
   0   9  -4   83.15    5.57
   0  -9   4  105.80    5.58
   0  -9   4  104.91    5.20
   0   9  -3   81.68    4.75
   0   9  -3   93.09    5.37
   0  -9   3   92.90    5.01
   0  -9   3   97.39    4.80
   0   9  -2   23.63    1.71
   0   9  -2   27.18    2.31
   0  -9   2   22.49    1.70
   0  -9   2   19.75    1.54
   0   9  -1   70.26    3.69
   0   9  -1   45.59    3.96
   0  -9   1   66.93    3.53
   0  -9   1   70.63    3.62
   0   9   0    1.39    0.46
   0   9   0    0.63    0.51
   0  -9   0    1.45    0.33
   0  -9   0    1.61    0.41
   0  -9  -1    4.11    0.65
   0   9   1    6.60    1.15
   0   9   1    4.80    0.70
   0  -9  -2   -0.18    0.32
   0   9   2    0.23    0.49
   0   9   2   -0.48    0.27
   0  -9  -3    0.34    0.29
   0   9   3    0.86    0.57
   0   9   3    1.10    0.41
   0  -9  -4    1.40    0.38
   0   9   4    0.70    0.30
   0   9   4    1.49    0.60
   0   9   5   85.76    4.72
   0  -9  -5  103.42    4.79
   0   9   5   79.38    5.68
   0  -9  -6    0.65    0.30
   0   9   6    0.00    0.29
   0   9   6    0.75    0.43
   0   9   7    5.16    0.65
   0   9   7    4.45    1.03
   0  -9  -7    3.69    0.56
   0  -9  -8   85.25    4.69
   0   9   8   98.25    4.78
   0   9   8  100.33    6.14
   0   9   9    4.69    0.68
   0   9   9    4.33    1.15
   0  -9  -9    6.07    0.69
   0   9  10    0.96    0.35
   0   9  10    0.93    0.78
   0  -9 -10    1.32    0.35
   0   9  11   13.42    1.11
   0   9  11   15.78    2.10
   0  -9 -11   12.09    1.09
   0   9  12    0.10    0.25
   0   9  12    0.32    0.86
   0   9  12   -1.56    0.94
   0  -9 -12    0.29    0.30
   0   9  13    4.46    0.63
   0   9  13    5.09    1.59
   0   9  13    5.21    1.17
   0  -9 -13    5.33    0.67
   0   9  14    2.26    0.45
   0   9  14    1.84    1.17
   0   9  14    1.47    0.88
   0   9  15    0.27    0.24
   0   9  15   -1.21    1.05
   0   9  15   -0.90    0.88
   0   9  16    5.04    0.68
   0   9  16    5.88    1.63
   0   9  16    5.55    1.30
   0   9  17    4.03    0.60
   0   9  17    2.86    1.31
   0   9  17    3.22    1.18
   0   9  18    0.47    0.24
   0   9  18   -0.19    0.81
   0   9  18    1.82    0.94
   0   9  19    8.52    0.92
   0   9  19    8.03    2.10
   0   9  19    6.73    1.54
   0   9  20   30.97    2.02
   0   9  20   27.85    3.84
   0   9  20   24.79    3.14
   0   9  21    1.80    0.48
   0   9  21   -0.14    0.94
   0   9  21    3.86    1.30
   0   9  22    7.89    0.88
   0   9  22    6.69    1.99
   0   9  22    6.81    1.64
   0   9  23   18.39    1.45
   0   9  23   17.05    2.95
   0   9  23   21.23    2.89
   0   9  24    0.95    0.37
   0   9  24   -0.86    0.96
   0   9  24   -1.49    1.38
   0 -10  33    6.74    2.42
   0 -10  33    3.06    1.04
   0 -10  32    1.26    1.21
   0 -10  32    0.22    0.52
   0 -10  31    4.52    1.76
   0 -10  31    5.79    1.12
   0 -10  30    3.27    1.48
   0 -10  30    3.90    0.97
   0 -10  29    0.12    1.09
   0 -10  29   -0.10    0.66
   0 -10  28   -0.05    1.01
   0 -10  28    0.43    0.55
   0 -10  27    3.74    1.54
   0 -10  27    6.55    1.16
   0 -10  26    2.50    1.63
   0 -10  26    0.69    0.56
   0 -10  25    1.55    1.21
   0 -10  25   -0.18    0.50
   0 -10  24   32.12    4.01
   0 -10  24   34.31    2.73
   0 -10  23   -0.71    1.06
   0 -10  23    0.66    0.56
   0 -10  22    3.92    1.39
   0 -10  22    3.40    0.91
   0 -10  21   10.72    2.08
   0 -10  21   10.56    1.35
   0 -10  20    4.94    1.56
   0 -10  20    3.06    0.78
   0 -10  19   -0.03    0.69
   0 -10  19   -0.30    0.41
   0 -10  18    0.31    0.49
   0  10 -18    0.31    0.16
   0 -10  18   -0.39    0.69
   0  10 -18    0.38    0.19
   0 -10  17    0.02    0.41
   0  10 -17    0.64    0.21
   0 -10  17    0.79    1.06
   0  10 -17    1.26    0.33
   0 -10  16    0.66    0.51
   0  10 -16    0.61    0.31
   0 -10  16   -0.91    0.86
   0  10 -16    0.90    0.30
   0  10 -15   24.08    1.64
   0 -10  15   26.13    2.90
   0  10 -15   23.61    1.89
   0 -10  15   18.72    1.87
   0  10 -14    2.44    0.54
   0 -10  14    2.59    0.98
   0  10 -14    1.84    0.52
   0 -10  14    2.17    0.66
   0  10 -13   19.40    1.54
   0 -10  13   18.56    2.35
   0  10 -13   18.26    1.77
   0 -10  13   13.53    1.50
   0 -10  12   74.74    4.12
   0  10 -12   65.73    3.94
   0 -10  12   63.89    4.85
   0 -10  11    3.44    0.70
   0  10 -11    3.51    0.71
   0 -10  11    2.47    0.91
   0 -10  10  212.46   10.20
   0  10 -10  210.53   10.41
   0 -10  10  199.16   11.14
   0 -10   9    5.95    0.88
   0  10  -9    6.77    0.95
   0 -10   9    6.97    1.14
   0 -10   8    0.31    0.41
   0  10  -8    0.15    0.36
   0 -10   8    0.33    0.53
   0 -10   7    3.01    0.64
   0  10  -7    3.82    0.76
   0 -10   7    4.21    0.95
   0 -10   6   21.31    1.63
   0  10  -6   17.63    1.80
   0 -10   6   21.87    2.00
   0 -10   5    3.04    0.68
   0  10  -5    4.54    0.92
   0 -10   5    4.92    0.89
   0  10  -4    3.35    0.61
   0 -10   4    3.01    0.57
   0 -10   4    2.24    0.59
   0  10  -4    2.05    0.65
   0  10  -3   60.09    3.42
   0  10  -3   62.04    4.04
   0 -10   3   61.37    3.53
   0 -10   3   52.24    3.26
   0  10  -2    4.62    0.66
   0  10  -2    5.01    1.02
   0 -10   2    5.18    0.67
   0 -10   2    4.88    0.65
   0  10  -1    2.52    0.44
   0  10  -1    3.49    0.93
   0 -10   1    2.97    0.45
   0 -10   1    2.37    0.50
   0 -10   0   51.22    2.87
   0  10   0   41.70    3.42
   0 -10   0   46.15    2.47
   0  10   0   50.02    2.95
   0 -10  -1    1.64    0.31
   0  10   1    2.14    0.71
   0  10   1    2.15    0.57
   0 -10  -2    4.32    0.61
   0  10   2    4.30    1.08
   0  10   2    4.26    0.60
   0 -10  -3    3.49    0.57
   0  10   3    1.46    0.73
   0  10   3    3.67    0.60
   0 -10  -4    3.79    0.60
   0  10   4    3.39    1.00
   0  10   4    1.97    0.49
   0 -10  -5    0.43    0.24
   0  10   5   -0.51    0.53
   0  10   5    0.48    0.29
   0 -10  -6    0.93    0.36
   0  10   6   -0.32    0.30
   0  10   6   -0.12    0.63
   0  10   7    9.67    0.98
   0  10   7    9.56    1.56
   0 -10  -7    9.32    0.94
   0  10   8    3.17    0.57
   0  10   8    5.27    1.22
   0 -10  -8    3.60    0.58
   0  10   9    1.93    0.51
   0  10   9    1.25    0.76
   0 -10  -9    2.31    0.47
   0 -10 -10   21.85    1.59
   0  10  10   26.52    2.72
   0  10  10   23.74    1.67
   0  10  11    0.68    0.39
   0 -10 -11    0.70    0.28
   0  10  11    2.23    1.22
   0  10  11    0.94    0.56
   0  10  12    2.38    0.49
   0 -10 -12    2.51    0.51
   0  10  12    2.71    1.29
   0  10  12    1.61    0.71
   0  10  13   -0.17    0.28
   0 -10 -13   -0.03    0.31
   0  10  13   -0.95    0.82
   0  10  14    4.45    0.69
   0 -10 -14    3.87    0.63
   0  10  14    2.52    1.11
   0  10  14    5.78    1.68
   0  10  15    9.84    1.83
   0  10  15    7.99    2.06
   0  10  15    7.47    0.85
   0  10  16    2.45    1.04
   0  10  16    0.06    0.97
   0  10  16    2.05    0.51
   0  10  17    6.90    1.55
   0  10  17   11.63    2.40
   0  10  17    9.85    1.00
   0  10  18   -0.49    0.95
   0  10  18    1.10    1.27
   0  10  18   -0.15    0.26
   0  10  19    5.55    1.50
   0  10  19    3.49    1.58
   0  10  19    4.04    0.60
   0  10  20    1.54    1.13
   0  10  20    2.60    1.37
   0  10  20    0.13    0.24
   0  10  21    0.35    0.75
   0  10  21   -0.80    1.12
   0  10  21   -0.13    0.24
   0  10  22    1.38    1.00
   0  10  22   -1.96    1.30
   0  10  22    0.68    0.29
   0  10  23    1.63    0.98
   0  10  23    1.41    1.25
   0  10  23    2.11    0.46
   0 -11  32   10.43    2.73
   0 -11  32    9.39    1.62
   0 -11  31   -1.05    1.28
   0 -11  31    0.62    0.67
   0 -11  30    2.29    1.57
   0 -11  30   -0.20    0.67
   0 -11  29    5.08    1.79
   0 -11  29    5.86    1.09
   0 -11  28    9.27    2.55
   0 -11  28    8.03    1.30
   0 -11  27    7.23    2.10
   0 -11  27    8.35    1.30
   0 -11  26    1.62    0.97
   0 -11  26    4.48    1.05
   0 -11  25    1.99    1.26
   0 -11  25    0.82    0.50
   0 -11  24    0.91    0.95
   0 -11  24    2.24    0.77
   0 -11  23   13.54    2.38
   0 -11  23   10.74    1.50
   0 -11  22   -0.51    1.16
   0 -11  22    0.58    0.61
   0 -11  21   22.84    3.23
   0 -11  21   23.24    2.16
   0 -11  20   21.78    3.02
   0 -11  20   18.39    1.91
   0 -11  19    1.87    0.77
   0  11 -19    3.42    0.42
   0 -11  19    2.33    1.15
   0  11 -19    3.21    0.45
   0 -11  18   43.90    3.18
   0  11 -18   41.79    2.43
   0 -11  18   42.74    4.21
   0  11 -18   43.90    2.65
   0 -11  17  138.14    6.90
   0  11 -17  116.33    6.10
   0 -11  17  133.15    8.40
   0  11 -17  119.70    6.41
   0  11 -16   52.83    3.14
   0 -11  16   53.40    4.66
   0  11 -16   54.24    3.50
   0 -11  16   56.09    3.62
   0  11 -15   57.40    3.51
   0 -11  15   64.14    5.03
   0  11 -15   58.79    3.87
   0 -11  15   66.20    3.92
   0  11 -14  270.70   12.76
   0 -11  14  258.62   14.31
   0  11 -14  239.26   13.09
   0 -11  14  284.31   13.02
   0  11 -13   15.08    1.43
   0 -11  13   17.17    2.19
   0  11 -13   14.32    1.65
   0 -11  13   16.31    1.57
   0 -11  12   54.60    3.47
   0  11 -12   58.13    3.61
   0 -11  12   58.49    4.53
   0 -11  11    9.77    1.21
   0  11 -11   11.57    1.33
   0 -11  11   11.48    1.67
   0 -11  10   70.86    4.40
   0  11 -10   86.02    4.78
   0 -11  10   76.85    5.28
   0 -11   9   52.83    3.28
   0  11  -9   54.96    3.62
   0 -11   9   50.03    3.92
   0 -11   8    0.86    0.45
   0  11  -8    1.12    0.57
   0 -11   8    0.10    0.62
   0 -11   7    4.73    0.78
   0  11  -7    5.22    0.94
   0 -11   7    4.02    0.90
   0  11  -6   38.38    3.20
   0 -11   6   50.95    3.39
   0 -11   6   48.34    2.93
   0 -11   5    0.05    0.29
   0  11  -5    0.08    0.60
   0 -11   5   -0.35    0.36
   0 -11   4    4.72    0.74
   0 -11   4    4.78    0.80
   0  11  -4    5.12    1.06
   0  11  -3    4.85    0.83
   0  11  -3    4.83    1.01
   0 -11   3    3.29    0.67
   0 -11   3    4.58    0.70
   0  11  -2    0.65    0.41
   0  11  -2    0.40    0.50
   0 -11   2   -0.06    0.28
   0 -11   2    0.42    0.38
   0  11  -1   -0.38    0.34
   0  11  -1    0.86    0.43
   0 -11   1    0.24    0.25
   0 -11   1    0.49    0.35
   0 -11   0    7.72    0.93
   0  11   0   10.47    1.56
   0  11   0    9.04    1.02
   0 -11  -1   37.58    2.38
   0  11   1   37.41    3.19
   0  11   1   36.92    2.48
   0 -11  -2    8.14    0.92
   0  11   2    7.73    1.39
   0  11   2    7.33    0.91
   0 -11  -3    1.10    0.46
   0  11   3    0.33    0.47
   0  11   3    1.22    0.54
   0 -11  -4  127.28    6.39
   0  11   4  127.69    7.72
   0  11   4  123.83    6.39
   0 -11  -5    0.26    0.27
   0  11   5   -0.83    0.90
   0  11   5    0.26    0.32
   0 -11  -6    2.49    0.52
   0  11   6    1.09    0.71
   0  11   6    1.65    0.50
   0 -11  -7  128.44    6.42
   0  11   7  128.84    7.95
   0  11   7  125.26    6.47
   0 -11  -8    3.66    0.60
   0  11   8    2.09    0.90
   0  11   8    3.69    0.63
   0 -11  -9    9.05    0.94
   0  11   9    9.83    1.75
   0  11   9    8.82    0.97
   0 -11 -10   60.22    3.47
   0  11  10   65.18    5.93
   0  11  10   64.14    4.91
   0  11  10   64.41    3.57
   0 -11 -11   22.70    1.67
   0  11  11   22.88    3.41
   0  11  11   25.98    2.85
   0  11  11   21.07    1.67
   0 -11 -12   10.03    1.00
   0  11  12    8.95    0.99
   0  11  12    9.48    2.05
   0  11  12    9.54    1.74
   0  11  13   32.41    2.19
   0 -11 -13   33.65    2.25
   0  11  13   36.28    4.32
   0  11  13   35.48    3.55
   0 -11 -14    3.18    0.56
   0  11  14    2.29    0.50
   0  11  14    5.60    1.96
   0  11  14    2.49    0.92
   0  11  15   10.32    1.06
   0  11  15    7.25    2.09
   0  11  15   10.82    1.94
   0  11  16    0.28    0.28
   0  11  16    1.03    1.13
   0  11  16    0.12    0.89
   0  11  17    3.84    0.63
   0  11  17    2.40    1.24
   0  11  17    2.24    0.91
   0  11  18   11.37    1.12
   0  11  18   12.11    2.19
   0  11  18   12.20    2.47
   0  11  19    5.68    1.56
   0  11  19    5.10    1.89
   0  11  19    5.80    0.77
   0  11  20    2.38    1.17
   0  11  20    1.64    1.33
   0  11  20    1.05    0.39
   0  11  21    2.41    1.24
   0  11  21    3.29    1.52
   0  11  21    1.75    0.50
   0  11  22   10.01    2.13
   0  11  22    8.83    2.29
   0  11  22   11.53    1.07
   0 -12  32    3.43    1.66
   0 -12  32    3.40    1.11
   0 -12  31   -0.58    1.15
   0 -12  31    0.99    0.63
   0 -12  30    1.77    1.38
   0 -12  30    0.71    0.73
   0 -12  29    0.42    1.43
   0 -12  29   -0.19    0.61
   0 -12  28    1.21    1.38
   0 -12  28    1.91    0.69
   0 -12  27    4.09    1.56
   0 -12  27    4.28    1.04
   0 -12  26    9.79    2.32
   0 -12  26    6.88    1.38
   0 -12  25    1.63    1.36
   0 -12  25    1.79    0.76
   0 -12  24   -1.54    1.41
   0 -12  24    0.38    0.51
   0 -12  23   20.52    3.15
   0 -12  23   21.43    2.17
   0 -12  22   13.11    2.45
   0 -12  22   11.37    1.55
   0 -12  21   -0.06    0.95
   0 -12  21   -0.96    0.74
   0 -12  20    0.29    0.53
   0  12 -20    0.84    0.24
   0 -12  20    1.13    0.99
   0  12 -20    0.74    0.24
   0 -12  19   -0.24    0.49
   0  12 -19   -0.09    0.23
   0 -12  19    0.85    1.35
   0  12 -19    0.26    0.30
   0 -12  18    0.29    0.46
   0  12 -18    0.54    0.31
   0 -12  18   -1.04    0.92
   0  12 -18    0.62    0.33
   0 -12  17    7.86    1.18
   0  12 -17    7.13    0.86
   0 -12  17    8.48    1.81
   0  12 -17    8.90    1.16
   0 -12  16    1.17    0.49
   0  12 -16    1.39    0.46
   0 -12  16    1.79    0.99
   0  12 -16    1.98    0.71
   0  12 -15   13.17    1.37
   0 -12  15   10.67    1.81
   0  12 -15    9.44    1.37
   0 -12  15   11.02    1.36
   0  12 -14   67.99    4.14
   0 -12  14   72.49    5.37
   0  12 -14   66.92    4.53
   0 -12  14   66.46    4.14
   0  12 -13   71.16    4.27
   0 -12  13   69.52    5.24
   0  12 -13   65.72    4.65
   0 -12  13   68.56    4.21
   0 -12  12    0.83    0.55
   0  12 -12    1.49    0.59
   0 -12  12    0.94    0.64
   0 -12  11   26.12    2.09
   0  12 -11   24.54    2.18
   0 -12  11   21.13    2.43
   0 -12  10    4.72    0.75
   0  12 -10    5.49    0.98
   0 -12  10    5.19    1.15
   0 -12   9    5.69    0.87
   0  12  -9    7.24    1.14
   0 -12   9    6.68    1.31
   0 -12   8    0.94    0.47
   0  12  -8    1.19    0.61
   0 -12   8    0.61    0.57
   0  12  -7   52.04    4.15
   0 -12   7   71.88    4.46
   0 -12   7   67.93    3.89
   0 -12   6   11.78    1.22
   0  12  -6    9.30    1.51
   0 -12   6   11.14    1.42
   0 -12   5    0.07    0.32
   0 -12   5    0.57    0.39
   0  12  -5   -1.04    0.73
   0 -12   4   59.94    3.74
   0  12  -4   64.52    4.41
   0 -12   4   60.63    3.61
   0 -12   3   14.25    1.33
   0  12  -3   14.83    1.37
   0  12  -3   15.29    1.84
   0 -12   3   13.03    1.29
   0  12  -2    9.39    1.17
   0  12  -2   13.34    1.77
   0 -12   2   10.79    1.03
   0 -12   2   12.33    1.25
   0 -12   1    0.94    0.37
   0  12  -1    1.00    0.73
   0 -12   1    1.72    0.37
   0  12  -1    1.18    0.38
   0 -12   0   25.07    1.83
   0  12   0   29.81    2.73
   0  12   0   20.53    1.80
   0 -12  -1   17.46    1.48
   0  12   1   18.03    2.21
   0  12   1   16.53    1.49
   0 -12  -2   41.57    2.63
   0  12   2   44.39    3.68
   0  12   2   38.07    2.67
   0 -12  -3    0.78    0.34
   0  12   3    0.68    0.75
   0  12   3    1.05    0.46
   0 -12  -4    2.64    0.55
   0  12   4    3.80    0.67
   0  12   4    1.96    0.80
   0  12   5   22.99    1.76
   0  12   5   22.03    2.61
   0 -12  -5   22.20    1.72
   0  12   6   28.17    2.09
   0  12   6   29.25    3.12
   0 -12  -6   33.66    2.16
   0  12   7    3.58    0.64
   0  12   7    2.48    0.88
   0 -12  -7    3.33    0.60
   0  12   8   10.41    1.10
   0 -12  -8    9.81    1.06
   0  12   8   12.86    1.99
   0  12   9   16.41    1.41
   0  12   9   14.44    2.72
   0 -12  -9   15.21    1.33
   0  12   9   17.70    2.33
   0  12  10    1.34    0.45
   0  12  10    2.22    1.14
   0 -12 -10    1.57    0.37
   0  12  10    0.87    0.62
   0  12  11    3.87    0.70
   0  12  11    3.88    1.62
   0 -12 -11    3.88    0.66
   0  12  11    2.44    1.07
   0  12  12    2.08    0.57
   0  12  12    3.47    1.45
   0 -12 -12    2.16    0.51
   0  12  12    1.95    0.91
   0  12  13    1.76    0.51
   0  12  13    1.35    1.26
   0 -12 -13    1.80    0.47
   0  12  13    1.51    0.77
   0  12  14    0.25    0.36
   0  12  14   -0.43    1.19
   0 -12 -14    0.17    0.34
   0  12  14    0.16    0.89
   0  12  15   14.73    2.45
   0  12  15   19.21    3.20
   0  12  15   15.68    1.42
   0  12  16    0.92    0.79
   0  12  16    1.70    1.25
   0  12  16    1.64    0.45
   0  12  17    0.38    0.98
   0  12  17    0.60    0.34
   0  12  18   12.75    2.27
   0  12  18    5.92    2.37
   0  12  18   11.41    1.17
   0  12  19    1.23    0.84
   0  12  19   -0.36    1.11
   0  12  19    0.44    0.34
   0  12  20    7.61    1.89
   0  12  20    5.57    1.88
   0  12  20    4.77    0.67
   0 -13  31   -1.34    1.74
   0 -13  31   -0.05    0.61
   0 -13  30    2.24    1.46
   0 -13  30    5.70    1.23
   0 -13  29    2.99    1.38
   0 -13  29    4.13    0.97
   0 -13  28    9.84    2.38
   0 -13  28   10.03    1.58
   0 -13  27   15.97    3.01
   0 -13  27   13.68    1.82
   0 -13  26    5.65    1.83
   0 -13  26    2.45    0.98
   0 -13  25   26.00    3.62
   0 -13  25   23.44    2.40
   0 -13  24   12.21    2.52
   0 -13  24   11.84    1.59
   0 -13  23    9.93    2.28
   0 -13  23    9.14    1.35
   0 -13  22   33.11    3.98
   0 -13  22   35.35    2.91
   0 -13  21    6.79    1.27
   0  13 -21   10.45    0.90
   0 -13  21   12.90    2.47
   0  13 -21   10.32    0.83
   0 -13  20   21.90    2.15
   0  13 -20   21.69    1.57
   0 -13  20   22.51    3.10
   0  13 -20   22.92    1.77
   0 -13  19    4.02    1.00
   0  13 -19    5.44    0.76
   0 -13  19    3.93    1.30
   0  13 -19    6.23    0.91
   0  13 -18   22.20    1.79
   0 -13  18   21.64    2.04
   0 -13  18   20.31    2.76
   0  13 -18   21.25    2.00
   0 -13  17    3.34    0.84
   0  13 -17    1.93    0.52
   0 -13  17    3.21    1.29
   0  13 -17    4.31    0.90
   0  13 -16   29.92    2.34
   0 -13  16   29.86    3.36
   0  13 -16   31.40    2.68
   0 -13  16   26.83    2.36
   0  13 -15   21.36    1.93
   0 -13  15   20.20    2.56
   0  13 -15   21.91    2.23
   0 -13  15   19.13    1.88
   0  13 -14   50.97    3.44
   0 -13  14   48.20    4.30
   0  13 -14   53.68    3.90
   0 -13  14   44.73    3.30
   0  13 -13   90.15    5.56
   0 -13  13   91.62    6.48
   0  13 -13   91.81    6.05
   0 -13  13  103.65    5.61
   0  13 -12   44.85    3.15
   0 -13  12   34.88    3.47
   0  13 -12   36.63    3.40
   0 -13  12   42.23    2.98
   0 -13  11   18.58    1.86
   0  13 -11   25.33    2.30
   0 -13  11   21.94    2.45
   0 -13  10    1.28    0.43
   0  13 -10    1.85    0.72
   0 -13  10    2.66    0.92
   0  13  -9   22.71    2.30
   0 -13   9   26.10    2.07
   0 -13   9   24.37    2.52
   0  13  -8   38.70    3.29
   0 -13   8   48.63    3.56
   0 -13   8   43.28    2.92
   0 -13   7    0.91    0.38
   0 -13   7    0.86    0.48
   0  13  -7    0.96    0.49
   0 -13   6   50.22    3.64
   0 -13   6   61.89    3.48
   0  13  -6   41.98    3.73
   0  13  -5   15.33    1.89
   0 -13   5   12.53    1.31
   0 -13   5   11.60    1.39
   0  13  -4    0.29    0.59
   0 -13   4   -0.02    0.37
   0 -13   4    0.70    0.43
   0 -13   3  119.01    5.72
   0  13  -3   87.42    6.26
   0 -13   3   96.13    5.45
   0 -13   2   20.67    1.75
   0  13  -2   21.32    2.42
   0  13  -2   21.24    1.84
   0 -13   2   20.37    1.51
   0 -13   1    6.81    0.88
   0  13  -1    6.49    1.38
   0  13  -1    5.12    0.90
   0 -13   0    4.13    0.71
   0  13   0    4.07    1.22
   0  13   0    3.82    0.74
   0 -13  -1   11.35    1.17
   0  13   1   10.98    1.65
   0  13   1   10.78    1.21
   0 -13  -2   44.82    2.90
   0  13   2   45.98    3.92
   0  13   2   47.59    3.00
   0 -13  -3   56.74    3.31
   0  13   3   60.14    4.59
   0  13   3   47.17    3.26
   0 -13  -4    1.05    0.44
   0  13   4    1.11    0.51
   0  13   4    0.10    0.52
   0  13   5   48.03    3.20
   0  13   5   50.71    4.37
   0 -13  -5   50.24    3.08
   0  13   6   66.75    3.98
   0 -13  -6   67.89    3.88
   0  13   6   64.51    5.16
   0  13   7    9.12    1.04
   0  13   7    8.41    2.09
   0 -13  -7    7.40    0.95
   0  13   7    7.96    1.65
   0  13   8    9.86    1.10
   0  13   8    8.36    2.12
   0 -13  -8   10.21    1.10
   0  13   8    9.07    1.75
   0  13   9   42.94    2.81
   0  13   9   37.15    4.74
   0 -13  -9   43.05    2.75
   0  13   9   48.53    4.34
   0  13  10    8.37    0.99
   0  13  10    4.97    1.81
   0 -13 -10    7.57    0.92
   0  13  10   10.03    1.91
   0  13  11    0.35    0.31
   0  13  11   -0.48    1.43
   0 -13 -11    1.05    0.36
   0  13  11    0.07    0.62
   0  13  12   23.45    1.77
   0  13  12   19.89    3.41
   0 -13 -12   20.69    1.69
   0  13  12   19.73    2.80
   0  13  13    3.87    0.69
   0  13  13    5.47    1.67
   0 -13 -13    4.78    0.74
   0  13  13    3.65    1.34
   0  13  14    6.64    0.86
   0  13  14    5.94    2.03
   0 -13 -14    7.14    0.90
   0  13  14    7.55    1.78
   0  13  15    3.16    1.28
   0  13  15    0.95    1.23
   0  13  15    2.43    0.55
   0  13  16    3.16    1.37
   0  13  16    3.21    1.64
   0  13  16    4.17    0.66
   0  13  17    4.23    1.58
   0  13  17    3.36    1.83
   0  13  17    2.42    0.51
   0  13  18    0.36    0.78
   0  13  18    0.02    1.11
   0  13  18    0.20    0.34
   0  13  19    2.17    1.30
   0  13  19    2.00    1.78
   0  13  19    0.60    0.40
   0 -14  31    1.13    1.47
   0 -14  31    0.01    0.67
   0 -14  30    2.35    1.36
   0 -14  30    2.36    0.78
   0 -14  29    4.87    2.02
   0 -14  29    1.95    0.56
   0 -14  28   -1.36    1.53
   0 -14  28    0.67    0.74
   0 -14  27    1.35    1.41
   0 -14  27    2.16    0.85
   0 -14  26    0.20    0.83
   0 -14  26    0.40    0.54
   0 -14  25   -0.49    1.24
   0 -14  25    1.43    0.77
   0 -14  24   -0.68    0.96
   0 -14  24   -0.14    0.52
   0 -14  23   23.39    3.38
   0 -14  23   24.49    2.39
   0 -14  22   -0.35    0.53
   0  14 -22    0.11    0.20
   0 -14  22   -0.46    0.94
   0  14 -22   -0.01    0.18
   0 -14  21    1.37    0.62
   0  14 -21    1.09    0.39
   0 -14  21    1.74    1.45
   0  14 -21    1.10    0.41
   0 -14  20    8.43    1.30
   0  14 -20    9.66    1.05
   0 -14  20    8.18    1.85
   0  14 -20    8.74    1.18
   0 -14  19    0.49    0.43
   0  14 -19    0.63    0.32
   0 -14  19    2.08    1.32
   0  14 -19    0.35    0.42
   0 -14  18    0.45    0.59
   0  14 -18    1.68    0.51
   0 -14  18    2.19    1.11
   0  14 -18    0.57    0.46
   0 -14  17   -0.81    0.63
   0  14 -17    0.15    0.33
   0 -14  17   -1.11    0.98
   0  14 -17   -0.34    0.55
   0  14 -16    0.79    0.53
   0 -14  16    1.58    0.99
   0  14 -16    1.00    0.66
   0 -14  16    1.82    0.82
   0  14 -15   20.24    1.96
   0 -14  15   17.16    2.49
   0  14 -15   19.91    2.29
   0 -14  15   20.76    2.01
   0  14 -14   54.63    3.82
   0 -14  14   54.29    4.58
   0  14 -14   51.95    4.16
   0 -14  14   57.46    3.79
   0  14 -13    1.30    0.63
   0 -14  13    0.88    0.80
   0  14 -13    1.29    0.68
   0 -14  13    0.81    0.52
   0  14 -12   -0.28    0.44
   0 -14  12    0.94    0.67
   0 -14  12    0.34    0.55
   0  14 -12   -0.84    0.75
   0 -14  11   17.90    1.75
   0  14 -11   15.06    1.82
   0 -14  11   16.64    2.27
   0  14 -11   16.29    2.33
   0 -14  10    0.08    0.46
   0  14 -10   -0.95    0.70
   0 -14  10   -0.09    0.54
   0 -14   9    0.83    0.47
   0 -14   9   -0.09    0.69
   0  14  -9    0.06    0.60
   0 -14   8   46.92    3.53
   0  14  -8   36.76    3.38
   0 -14   8   45.38    3.06
   0 -14   7   10.88    1.28
   0  14  -7    9.28    1.60
   0 -14   7   10.15    1.39
   0  14  -6   -0.73    0.83
   0 -14   6   -0.33    0.41
   0 -14   6    0.05    0.41
   0 -14   5   73.23    4.37
   0 -14   5   62.07    4.07
   0  14  -5   79.27    5.26
   0  14  -4   16.25    2.12
   0 -14   4   12.67    1.41
   0 -14   4   14.79    1.48
   0 -14   3    4.38    0.71
   0  14  -3    3.10    0.89
   0 -14   3    4.08    0.70
   0  14  -2    3.76    1.22
   0 -14   2    3.77    0.72
   0  14  -1    1.55    0.54
   0  14  -1    2.36    0.99
   0 -14   1    1.92    0.55
   0  14   0    2.07    0.68
   0  14   0    2.46    0.95
   0 -14   0    2.48    0.62
   0  14   1   30.80    2.40
   0  14   1   30.07    3.22
   0 -14  -1   34.37    2.39
   0  14   2    3.25    0.70
   0  14   2    3.66    1.12
   0 -14  -2    3.70    0.73
   0  14   3    4.31    0.73
   0  14   3    2.08    1.07
   0 -14  -3    1.71    0.56
   0  14   4   30.23    2.33
   0  14   4   34.79    3.47
   0 -14  -4   32.10    2.30
   0  14   5    9.43    1.10
   0  14   5    6.02    1.56
   0  14   5    5.70    1.88
   0 -14  -5    6.95    1.00
   0  14   6    0.95    0.43
   0  14   6    1.65    0.88
   0  14   6    0.57    0.97
   0 -14  -6    1.70    0.49
   0  14   7   23.46    1.96
   0  14   7   20.76    3.45
   0 -14  -7   25.55    1.93
   0  14   7   26.47    3.12
   0  14   8    1.15    0.53
   0  14   8    1.36    1.03
   0 -14  -8    1.43    0.52
   0  14   8   -0.30    0.85
   0  14   9   -0.26    0.38
   0  14   9    0.30    1.02
   0 -14  -9   -0.24    0.39
   0  14   9    1.25    0.84
   0  14  10   15.39    1.46
   0  14  10   15.98    3.01
   0 -14 -10   14.66    1.37
   0  14  10   14.32    2.35
   0  14  11   10.00    1.13
   0  14  11    7.08    1.91
   0 -14 -11    8.95    1.06
   0  14  11    8.69    1.79
   0  14  12    2.53    0.63
   0  14  12    3.05    1.51
   0 -14 -12    3.06    0.60
   0  14  12    3.83    1.25
   0  14  13    3.89    0.73
   0  14  13    5.39    1.81
   0 -14 -13    3.53    0.65
   0  14  13    2.48    0.99
   0  14  14    6.76    0.92
   0  14  14    7.86    2.37
   0 -14 -14    6.63    0.88
   0  14  14    8.31    1.86
   0  14  15    3.73    1.35
   0  14  15    3.63    1.77
   0  14  15    2.79    0.61
   0  14  16    3.05    1.27
   0  14  16    1.32    1.38
   0  14  16    1.17    0.49
   0  14  17    0.28    0.94
   0  14  17    2.28    1.65
   0  14  17    0.72    0.45
   0 -15  30    6.26    2.53
   0 -15  30    0.26    0.68
   0 -15  29    2.44    1.93
   0 -15  29    1.59    0.90
   0 -15  28    7.11    2.06
   0 -15  28    3.53    0.98
   0 -15  27    2.08    1.57
   0 -15  27    4.03    1.06
   0 -15  26   24.77    3.80
   0 -15  26   23.02    2.44
   0 -15  25   20.12    3.29
   0 -15  25   20.64    2.26
   0 -15  24   23.83    3.61
   0 -15  24   22.68    2.34
   0 -15  23   11.87    1.56
   0  15 -23   11.72    0.97
   0 -15  23    9.30    2.18
   0  15 -23   11.30    0.89
   0 -15  22   22.58    2.35
   0  15 -22   25.32    1.96
   0 -15  22   26.29    3.50
   0  15 -22   24.40    1.79
   0 -15  21   27.81    2.58
   0  15 -21   26.52    2.03
   0 -15  21   22.67    3.22
   0  15 -21   27.50    2.26
   0 -15  20    3.87    0.99
   0  15 -20    5.90    0.91
   0 -15  20    5.49    1.50
   0  15 -20    4.57    0.95
   0  15 -19   15.48    1.61
   0 -15  19   19.35    2.00
   0 -15  19   14.80    2.51
   0  15 -19   15.78    1.88
   0 -15  18    4.12    0.94
   0  15 -18    1.90    0.52
   0 -15  18    3.15    1.41
   0  15 -18    3.42    0.90
   0 -15  17    2.55    0.77
   0  15 -17    2.72    0.74
   0 -15  17    2.77    1.15
   0  15 -17    1.36    0.74
   0  15 -16   44.27    3.71
   0 -15  16   45.36    4.34
   0  15 -16   50.54    3.51
   0 -15  16   37.95    3.15
   0  15 -15   13.85    1.97
   0 -15  15   15.82    2.33
   0  15 -15   16.61    1.78
   0 -15  15    9.34    1.37
   0  15 -14    1.74    0.80
   0 -15  14    2.07    1.00
   0  15 -14    2.91    0.80
   0 -15  14    1.48    0.61
   0  15 -13    0.84    0.74
   0 -15  13    0.82    0.67
   0  15 -13    1.38    0.69
   0 -15  13    2.30    0.77
   0  15 -12    5.23    1.48
   0 -15  12    5.21    1.31
   0  15 -12    8.27    1.38
   0 -15  12    7.24    1.16
   0  15 -11   -0.79    0.71
   0 -15  11   -0.20    0.48
   0 -15  11   -0.42    0.57
   0  15 -11   -0.19    0.46
   0 -15  10   18.05    1.80
   0  15 -10   16.10    2.28
   0 -15  10   17.43    2.18
   0  15 -10   18.19    2.07
   0 -15   9   13.65    1.78
   0  15  -9   13.43    1.82
   0 -15   9   14.95    1.57
   0 -15   8   43.59    3.09
   0  15  -8   38.97    3.57
   0 -15   8   45.81    3.56
   0 -15   7   55.15    3.87
   0  15  -7   69.20    4.85
   0 -15   7   69.41    4.46
   0 -15   6   24.74    2.16
   0  15  -6   32.52    3.05
   0 -15   6   23.85    2.31
   0 -15   5   15.49    1.52
   0 -15   5   10.40    1.41
   0  15  -5   16.59    2.22
   0 -15   4   37.14    2.62
   0 -15   4   39.04    2.79
   0  15  -4   42.91    3.71
   0 -15   3   16.84    1.68
   0  15  -3   22.65    2.61
   0 -15   2    3.17    0.75
   0  15  -2    3.19    0.93
   0 -15   1   24.81    2.04
   0  15  -1   26.42    2.89
   0  15   0    2.85    0.69
   0 -15   0    1.70    0.57
   0  15   0    3.00    1.22
   0  15   1    2.10    0.61
   0 -15  -1    2.30    0.60
   0  15   1    2.75    1.11
   0  15   2    0.93    0.51
   0  15   2   -0.19    0.68
   0 -15  -2    0.63    0.49
   0  15   3    2.30    0.64
   0  15   3    2.80    1.44
   0  15   3    0.60    0.66
   0 -15  -3    3.40    0.71
   0  15   4   18.74    3.28
   0  15   4   24.29    2.00
   0 -15  -4   24.36    1.93
   0  15   4   21.89    2.86
   0  15   5    1.56    0.61
   0  15   5    2.72    1.53
   0  15   5    1.50    0.77
   0 -15  -5    2.04    0.58
   0  15   6   -0.45    0.44
   0  15   6   -1.40    1.19
   0  15   6   -0.68    1.07
   0 -15  -6    0.27    0.39
   0  15   7   10.03    1.25
   0 -15  -7   13.14    1.32
   0  15   7   15.07    3.02
   0  15   7   11.61    2.09
   0  15   8   12.50    1.34
   0 -15  -8   11.42    1.27
   0  15   8   10.35    2.54
   0  15   8    9.67    1.93
   0  15   9   -0.66    0.51
   0 -15  -9    0.18    0.38
   0  15   9    0.21    0.87
   0  15   9    0.72    0.95
   0  15  10    0.45    0.38
   0 -15 -10    0.25    0.33
   0  15  10   -0.84    0.73
   0  15  11    0.31    0.32
   0 -15 -11    1.02    0.50
   0  15  11   -0.31    1.54
   0  15  11   -0.41    0.80
   0  15  12    0.10    0.33
   0 -15 -12    0.47    0.36
   0  15  12    2.18    1.40
   0  15  12    1.13    0.97
   0  15  13    1.81    0.54
   0 -15 -13    0.89    0.34
   0  15  13   -0.12    1.30
   0  15  13    1.95    1.05
   0  15  14    2.28    0.64
   0 -15 -14    1.75    0.49
   0  15  14    2.53    1.22
   0  15  14    1.50    1.51
   0  15  15    0.11    0.31
   0  15  15    0.03    0.94
   0  15  15    0.10    1.22
   0 -16  29    0.52    0.64
   0 -16  29   -1.26    1.54
   0 -16  28   -1.08    0.95
   0 -16  28    0.64    1.06
   0 -16  27    3.86    1.00
   0 -16  27    2.45    1.66
   0 -16  26    1.61    0.71
   0 -16  26    1.78    1.45
   0 -16  25    1.17    0.63
   0 -16  25    4.14    1.72
   0 -16  24    1.08    0.66
   0 -16  24   -1.84    1.43
   0  16 -24    0.09    0.21
   0  16 -24    0.28    0.18
   0 -16  23    5.51    1.21
   0  16 -23    7.92    0.88
   0 -16  23    4.66    1.68
   0  16 -23    6.49    0.88
   0 -16  22    4.28    1.04
   0  16 -22    3.53    0.67
   0 -16  22    4.84    1.62
   0  16 -22    3.43    0.81
   0 -16  21    1.90    0.79
   0  16 -21    1.41    0.54
   0 -16  21    2.77    1.35
   0  16 -21    0.42    0.57
   0 -16  20    9.55    1.42
   0  16 -20    8.31    1.22
   0 -16  20    8.11    2.03
   0  16 -20    9.46    1.46
   0 -16  19   -0.60    0.69
   0  16 -19    1.31    0.61
   0 -16  19   -1.30    1.12
   0  16 -19   -0.37    0.45
   0  16 -18   20.52    2.09
   0 -16  18   24.98    2.31
   0 -16  18   21.45    3.06
   0  16 -18   18.59    2.23
   0 -16  17    2.17    0.74
   0  16 -17    2.48    0.79
   0 -16  17    1.52    0.97
   0  16 -17    2.65    1.01
   0  16 -16   19.01    2.09
   0 -16  16   17.23    2.63
   0  16 -16   16.88    2.26
   0 -16  16   19.42    2.01
   0  16 -15    3.20    0.87
   0 -16  15    3.48    1.17
   0  16 -15    2.07    0.81
   0 -16  15    4.79    0.98
   0  16 -14    0.85    0.52
   0 -16  14    1.00    0.74
   0  16 -14    1.43    0.95
   0 -16  14    0.41    0.54
   0  16 -13    1.20    0.65
   0 -16  13    0.91    0.55
   0 -16  13    1.25    0.76
   0  16 -13    0.80    0.71
   0 -16  12   19.10    2.00
   0  16 -12   22.55    2.43
   0 -16  12   22.01    2.61
   0  16 -12   22.52    2.80
   0  16 -11    0.75    0.50
   0 -16  11    1.38    0.83
   0  16 -11    0.53    0.87
   0 -16  11    0.83    0.48
   0  16 -10    0.58    0.53
   0 -16  10    0.63    0.45
   0 -16  10    0.44    0.53
   0  16 -10    1.10    0.92
   0 -16   9   35.18    3.20
   0 -16   9   43.39    3.00
   0  16  -9   36.54    4.07
   0  16  -9   33.52    3.28
   0 -16   8   20.88    1.92
   0 -16   8   16.69    1.98
   0  16  -8   20.18    2.88
   0  16  -8   19.20    2.35
   0 -16   7    5.34    0.93
   0 -16   7    5.47    1.09
   0  16  -7    4.40    1.35
   0  16  -7    3.43    1.04
   0 -16   6   22.31    1.97
   0  16  -6   16.18    2.27
   0 -16   6   17.74    1.83
   0  16  -6   20.35    3.00
   0 -16   5   12.04    1.37
   0  16  -5    9.59    1.71
   0 -16   5   13.09    1.47
   0  16  -5   12.93    2.45
   0  16  -4   10.49    1.89
   0 -16   4   14.35    1.49
   0  16  -4   10.24    2.25
   0  16  -3    0.66    0.75
   0 -16   3    0.61    0.47
   0  16  -3    0.88    1.20
   0  16  -2    5.24    1.17
   0 -16   2    3.66    0.73
   0  16  -2    3.16    1.37
   0  16  -1    3.73    1.18
   0 -16   1    4.36    0.86
   0  16  -1    3.07    1.42
   0  16   0    2.87    1.06
   0 -16   0    3.04    0.70
   0  16   0    4.25    1.48
   0  16   1    0.73    0.75
   0 -16  -1    0.77    0.48
   0  16   1    2.89    1.42
   0  16   2    5.07    1.48
   0  16   2    5.73    1.92
   0 -16  -2    4.52    0.85
   0  16   3    0.20    0.40
   0  16   3    0.85    0.84
   0  16   3    2.73    1.49
   0 -16  -3    1.06    0.37
   0  16   4    0.37    0.45
   0  16   4    1.91    0.81
   0  16   4    0.97    1.62
   0 -16  -4    0.76    0.41
   0  16   5    7.98    1.12
   0  16   5    6.02    1.59
   0  16   5    7.31    2.27
   0 -16  -5    7.24    1.03
   0  16   6    3.62    0.80
   0  16   6    4.56    1.73
   0 -16  -6    2.76    0.66
   0  16   6    0.71    0.84
   0  16   7    0.51    0.40
   0  16   7   -1.05    1.30
   0 -16  -7    0.61    0.44
   0  16   7   -0.28    0.67
   0  16   8    0.65    0.55
   0  16   8   -1.76    1.65
   0 -16  -8    1.39    0.50
   0  16   8   -0.63    1.16
   0  16   9    4.94    0.86
   0  16   9    2.34    1.46
   0 -16  -9    5.43    0.83
   0  16   9    3.01    1.13
   0  16  10   10.93    1.30
   0  16  10    8.51    2.44
   0 -16 -10   10.69    1.20
   0  16  10    9.62    2.21
   0  16  11    0.60    0.41
   0  16  11    3.09    1.79
   0 -16 -11    0.93    0.39
   0  16  11    1.89    1.18
   0  16  12   21.97    1.90
   0  16  12   15.00    3.51
   0 -16 -12   24.02    1.90
   0  16  12   19.54    3.07
   0  16  13    4.44    0.77
   0  16  13    6.86    2.25
   0 -16 -13    5.98    0.89
   0  16  13    5.13    1.59
   0 -17  28    1.63    1.26
   0 -17  28    0.44    0.77
   0 -17  27    8.30    2.37
   0 -17  27    7.01    1.51
   0 -17  26    0.93    1.07
   0 -17  26    2.23    0.81
   0 -17  25   13.61    2.80
   0 -17  25   16.40    2.06
   0 -17  24    4.51    1.12
   0  17 -24    3.86    0.58
   0 -17  24    3.61    1.81
   0  17 -24    3.64    0.68
   0 -17  23   15.20    1.99
   0  17 -23   15.73    1.49
   0 -17  23   19.87    3.21
   0  17 -23   17.36    1.72
   0  17 -22   11.54    1.32
   0 -17  22   12.82    2.55
   0  17 -22   10.94    1.50
   0 -17  22   12.36    1.73
   0  17 -21   10.11    1.35
   0 -17  21   11.98    2.42
   0  17 -21    8.52    1.42
   0 -17  21    7.40    1.37
   0  17 -20   44.90    3.38
   0  17 -20   43.00    3.66
   0 -17  20   48.66    3.72
   0 -17  20   44.41    4.77
   0  17 -19    5.83    1.07
   0 -17  19    7.36    1.87
   0  17 -19    6.07    1.28
   0 -17  19    7.24    1.27
   0  17 -18    0.73    0.49
   0 -17  18    1.02    0.57
   0 -17  18   -0.05    0.70
   0  17 -18    0.80    0.64
   0 -17  17   47.72    4.62
   0  17 -17   46.69    3.67
   0  17 -17   46.08    4.05
   0 -17  17   44.95    3.52
   0  17 -16    4.79    1.09
   0 -17  16    6.23    1.16
   0 -17  16    5.45    1.50
   0  17 -16    2.84    1.09
   0 -17  15   41.42    4.10
   0  17 -15   42.79    3.57
   0  17 -15   38.37    3.81
   0 -17  15   44.64    3.36
   0  17 -14   11.34    1.76
   0 -17  14   12.64    2.06
   0  17 -14   10.07    1.94
   0 -17  14   10.85    1.50
   0  17 -13   11.77    1.78
   0 -17  13   10.09    1.86
   0  17 -13   10.28    2.00
   0 -17  13   10.63    1.48
   0  17 -12    9.97    1.67
   0 -17  12    7.70    1.45
   0  17 -12    8.74    1.87
   0 -17  12    8.44    1.30
   0  17 -11    1.17    0.79
   0 -17  11    0.31    0.60
   0 -17  11    0.07    0.66
   0  17 -11    2.15    1.07
   0 -17  10    3.44    0.86
   0 -17  10    2.90    0.98
   0  17 -10    4.96    1.58
   0  17 -10    2.88    0.91
   0 -17   9    4.12    0.93
   0 -17   9    5.06    1.23
   0  17  -9    4.02    1.34
   0  17  -9    2.83    0.98
   0 -17   8   17.67    1.76
   0  17  -8   15.28    2.15
   0 -17   8   14.63    1.88
   0  17  -8   15.76    2.68
   0 -17   7    5.27    1.05
   0  17  -7    3.89    1.18
   0  17  -7    5.18    1.63
   0 -17   7    3.98    0.92
   0 -17   6    8.00    1.23
   0  17  -6    9.69    2.17
   0 -17   6   10.37    1.40
   0  17  -6    9.19    1.64
   0  17  -5    7.51    2.00
   0 -17   5    5.96    1.04
   0  17  -5    6.30    1.48
   0  17  -4    5.01    1.67
   0 -17   4    3.90    0.86
   0  17  -4    4.95    1.21
   0  17  -3    3.30    1.53
   0 -17   3    3.07    0.87
   0  17  -3    5.26    1.33
   0  17  -2    1.86    1.30
   0 -17   2   -0.06    0.44
   0  17  -2    0.69    0.82
   0  17  -1    0.68    0.90
   0 -17   1   -0.12    0.40
   0  17  -1    0.12    0.77
   0  17   0   -1.31    1.29
   0 -17   0   -0.04    0.35
   0  17   0   -0.26    0.73
   0  17   1    1.89    1.56
   0 -17  -1    0.11    0.46
   0  17   1   -0.37    0.85
   0  17   2   -0.12    1.10
   0 -17  -2    0.59    0.51
   0  17   2    1.23    1.01
   0  17   3    0.71    1.18
   0 -17  -3    0.84    0.52
   0  17   3    0.25    1.03
   0  17   4    2.87    1.49
   0 -17  -4    1.53    0.45
   0  17   4    0.90    0.93
   0  17   5    0.19    1.00
   0 -17  -5    0.81    0.45
   0  17   5   -0.41    1.02
   0  17   6    3.94    1.78
   0  17   6    4.60    1.55
   0 -17  -6    2.39    0.65
   0  17   7    0.89    1.32
   0  17   7    0.81    0.94
   0 -17  -7    1.56    0.59
   0  17   8    1.60    1.17
   0  17   8    3.04    1.27
   0 -17  -8    2.24    0.62
   0  17   9    7.70    2.49
   0  17   9    4.97    1.58
   0 -17  -9    7.03    1.01
   0  17  10    4.06    1.98
   0  17  10    4.33    1.74
   0 -17 -10    2.04    0.65
   0  17  11    2.20    1.55
   0 -17 -11    0.84    0.42
   0  17  11   -0.20    1.06
   0 -18  26    9.51    2.35
   0 -18  26    8.13    1.44
   0 -18  25    5.86    1.28
   0  18 -25    4.80    0.64
   0 -18  25    4.48    1.66
   0  18 -25    4.91    0.70
   0  18 -24    4.74    0.74
   0 -18  24    4.96    1.84
   0  18 -24    5.25    0.93
   0 -18  24    2.55    0.83
   0  18 -23    1.52    0.56
   0 -18  23    2.59    1.43
   0  18 -23    2.59    0.72
   0 -18  23    2.00    0.77
   0  18 -22    1.44    0.59
   0 -18  22    2.83    1.59
   0  18 -22    0.57    0.44
   0 -18  22    0.55    0.71
   0  18 -21   -0.24    0.50
   0 -18  21   -0.03    0.90
   0  18 -21    1.12    0.62
   0 -18  21    0.31    0.58
   0  18 -20    3.83    0.92
   0 -18  20    7.21    1.29
   0 -18  20    6.17    1.80
   0  18 -20    4.32    1.14
   0  18 -19   29.00    2.74
   0 -18  19   29.45    2.79
   0 -18  19   30.99    3.85
   0  18 -19   29.06    3.05
   0  18 -18   10.74    1.58
   0 -18  18   11.45    1.62
   0 -18  18    8.23    1.87
   0  18 -18    9.72    1.86
   0 -18  17   22.85    2.35
   0  18 -17   22.84    2.50
   0 -18  17   23.46    3.11
   0  18 -17   21.72    2.77
   0  18 -16    3.72    1.08
   0 -18  16    4.31    1.43
   0  18 -16    4.24    1.26
   0 -18  16    3.65    1.00
   0  18 -15    0.20    0.50
   0 -18  15    0.01    0.50
   0 -18  15    0.68    1.01
   0  18 -15    0.42    0.90
   0 -18  14   30.97    2.72
   0  18 -14   31.74    3.12
   0 -18  14   26.12    3.10
   0  18 -14   22.37    2.99
   0  18 -13    7.66    1.56
   0 -18  13    8.43    1.37
   0 -18  13    8.66    1.71
   0  18 -13    7.54    1.80
   0 -18  12    1.36    0.63
   0 -18  12   -0.09    0.66
   0  18 -12    0.01    0.85
   0  18 -12    0.63    0.61
   0 -18  11    4.31    0.90
   0  18 -11    4.65    1.21
   0 -18  11    3.63    1.16
   0  18 -11    1.72    1.13
   0 -18  10   26.77    2.83
   0 -18  10   25.31    2.35
   0  18 -10   22.88    3.30
   0  18 -10   27.27    2.99
   0 -18   9    7.33    1.14
   0  18  -9    7.61    1.55
   0 -18   9    6.38    1.29
   0  18  -9    7.16    1.79
   0 -18   8    4.42    1.00
   0 -18   8    3.19    0.91
   0  18  -8    2.47    1.31
   0  18  -8    4.79    1.32
   0 -18   7    0.48    0.52
   0  18  -7   -0.84    1.00
   0  18  -7   -0.21    0.58
   0 -18   7    0.23    0.42
   0  18  -6    0.28    0.96
   0  18  -6    0.20    0.77
   0 -18   6    0.13    0.45
   0  18  -5    1.91    1.35
   0  18  -5    0.26    0.66
   0 -18   5    1.61    0.55
   0  18  -4    2.00    1.21
   0  18  -4    2.51    1.18
   0 -18   4    1.06    0.54
   0  18  -3    1.63    1.23
   0  18  -3    0.63    0.73
   0 -18   3    1.22    0.66
   0  18  -2    0.55    0.98
   0  18  -2    0.74    0.71
   0 -18   2    0.83    0.54
   0  18  -1    0.05    1.05
   0  18  -1    1.03    0.84
   0 -18   1    0.35    0.47
   0  18   0    1.52    1.51
   0  18   0    0.81    0.62
   0 -18   0    0.74    0.46
   0  18   1    1.07    1.11
   0  18   1    2.51    1.29
   0 -18  -1    1.15    0.47
   0  18   2    4.98    1.98
   0  18   2    4.46    1.34
   0 -18  -2    4.76    0.87
   0  18   3   -0.55    0.76
   0 -18  -3    0.24    0.40
   0  18   4    6.96    2.11
   0  18   4    5.48    1.59
   0 -18  -4    5.65    0.95
   0 -18  -5    0.76    0.46
   0  18   5    0.32    0.81
   0  18   5    1.20    1.09
   0 -18  -6    7.80    1.15
   0  18   6    6.96    1.84
   0  18   6    6.32    2.32
   0 -18  -7    6.36    1.00
   0  18   7    4.88    1.46
   0  18   7    7.48    2.72
   0 -18  -8    0.76    0.50
   0  18   8   -0.42    0.87
   0  18   8    1.41    1.98
   0 -18  -9    9.06    1.26
   0  18   9    8.45    2.08
   0  18   9   11.57    2.94
   0  19 -24    9.22    1.19
   0 -19  24    7.39    2.22
   0  19 -24    9.06    1.28
   0 -19  24    8.65    1.45
   0  19 -23    2.64    0.72
   0 -19  23    0.38    0.88
   0  19 -23    2.62    0.85
   0 -19  23    1.97    0.76
   0  19 -22    0.21    0.45
   0 -19  22   -1.12    1.09
   0  19 -22    0.77    0.80
   0 -19  22   -0.17    0.61
   0  19 -21   13.60    1.79
   0 -19  21   17.27    2.95
   0  19 -21   12.84    1.99
   0 -19  21   17.19    2.08
   0  19 -20    2.18    0.79
   0 -19  20    3.01    1.35
   0  19 -20    2.75    0.96
   0 -19  20    2.25    0.98
   0  19 -19    7.73    1.34
   0 -19  19    8.83    2.06
   0  19 -19    6.90    1.50
   0 -19  19   10.06    1.60
   0  19 -18    6.14    1.30
   0 -19  18    4.05    1.37
   0  19 -18    5.31    1.35
   0 -19  18    6.63    1.32
   0  19 -17    0.15    0.60
   0 -19  17    0.29    0.43
   0 -19  17    0.33    0.75
   0  19 -17   -0.62    0.91
   0 -19  16   31.53    2.88
   0  19 -16   30.12    3.07
   0 -19  16   29.35    3.52
   0  19 -16   28.16    3.35
   0  19 -15    0.78    0.71
   0 -19  15   -0.57    0.57
   0 -19  15    0.36    0.67
   0  19 -15   -0.98    0.80
   0 -19  14    0.13    0.61
   0 -19  14    0.14    0.69
   0  19 -14    0.33    1.03
   0  19 -14    0.05    0.56
   0 -19  13    0.12    0.50
   0 -19  13    0.66    0.78
   0  19 -13    2.02    1.12
   0  19 -13    3.17    1.15
   0 -19  12    2.15    0.73
   0 -19  12    1.98    0.90
   0  19 -12    0.41    0.84
   0  19 -12    1.42    0.69
   0 -19  11    5.56    1.07
   0  19 -11    5.95    1.42
   0 -19  11    5.72    1.29
   0  19 -11    6.34    1.70
   0 -19  10    1.35    0.81
   0 -19  10    1.65    0.67
   0  19 -10    2.07    1.06
   0  19 -10    0.49    0.61
   0 -19   9    0.81    0.69
   0  19  -9    0.03    0.84
   0  19  -9    0.80    0.67
   0 -19   9    0.32    0.41
   0  19  -8   -1.21    1.13
   0 -19   8    0.66    0.55
   0  19  -7   -0.81    0.89
   0 -19   7    0.82    0.58
   0  19  -6    0.02    0.78
   0  19  -6    0.01    0.88
   0 -19   6   -0.12    0.47
   0  19  -5    5.25    1.71
   0  19  -5    1.31    1.06
   0 -19   5    2.77    0.86
   0  19  -4    1.88    1.25
   0  19  -4    1.85    1.06
   0 -19   4    1.30    0.56
   0  19  -3    0.80    1.51
   0  19  -3   -0.14    0.66
   0 -19   3   -0.12    0.42
   0  19  -2    7.85    2.45
   0  19  -2    4.45    1.51
   0 -19   2    5.08    1.02
   0  19  -1    1.19    0.85
   0  19  -1   -1.45    1.11
   0 -19   1   -0.08    0.43
   0  19   0    3.24    1.91
   0  19   0    1.14    0.98
   0 -19   0    1.02    0.49
   0  19   1    4.37    2.13
   0  19   1    1.12    0.95
   0 -19  -1    1.06    0.44
   0  19   2    1.81    1.60
   0  19   2   -1.00    0.76
   0 -19  -2   -0.40    0.43
   0  19   3    5.79    2.03
   0  19   3    3.25    1.38
   0 -19  -3    4.45    0.88
   0  19   4    0.06    1.34
   0  19   4    1.70    1.19
   0 -19  -4    0.97    0.45
   0 -19  -5   16.52    1.76
   0  19   5   17.12    2.86
   0  19   5   16.82    3.46
   0 -19  -6    2.97    0.78
   0  19   6    0.72    1.20
   0  19   6    4.28    2.33
   0  20 -22    8.63    1.53
   0  20 -22    5.61    1.30
   0 -20  22    6.41    1.50
   0  20 -21    8.42    1.47
   0 -20  21    7.40    2.23
   0  20 -21    8.80    1.64
   0 -20  21    9.41    1.62
   0  20 -20    2.31    0.88
   0 -20  20    1.87    1.16
   0  20 -20    2.62    0.98
   0 -20  20    1.36    0.75
   0  20 -19   -0.21    0.50
   0 -20  19   -1.21    0.94
   0  20 -19    1.33    0.82
   0 -20  19   -0.20    0.58
   0  20 -18    5.93    1.31
   0 -20  18    6.38    1.92
   0  20 -18    5.13    1.49
   0 -20  18    5.62    1.18
   0  20 -17    0.81    0.56
   0 -20  17   -1.02    0.75
   0 -20  17    1.33    1.11
   0  20 -17    2.05    1.13
   0  20 -16   -0.31    0.73
   0 -20  16    1.56    1.02
   0  20 -16   -0.38    0.79
   0 -20  16    1.52    0.67
   0  20 -15   14.43    2.18
   0 -20  15   13.00    2.25
   0  20 -15   10.82    2.19
   0 -20  15   12.61    1.70
   0  20 -14    2.18    0.98
   0 -20  14    2.17    0.83
   0 -20  14    2.57    1.06
   0  20 -14    1.57    1.12
   0 -20  13    3.50    0.94
   0  20 -13    3.20    1.10
   0  20 -13    3.67    1.56
   0 -20  13    2.01    1.06
   0 -20  12    8.48    1.37
   0  20 -12    8.22    1.73
   0  20 -12    5.09    1.60
   0 -20  12    8.76    1.67
   0 -20  11    0.30    0.54
   0  20 -11   -0.82    0.67
   0  20 -11    0.14    0.77
   0 -20  11    0.32    0.58
   0 -20  10    1.52    0.71
   0  20 -10    1.35    0.97
   0  20 -10   -0.01    1.01
   0 -20  10    0.07    0.52
   0 -20   9    8.49    1.34
   0  20  -9    7.23    2.10
   0  20  -9    8.40    1.75
   0 -20   8    0.12    0.43
   0  20  -8   -1.03    1.10
   0  20  -8    0.91    0.92
   0 -20   7    2.61    0.78
   0  20  -7    3.41    1.58
   0  20  -7    1.56    1.00
   0 -20   6    6.96    1.21
   0  20  -6    7.45    2.06
   0  20  -6    8.46    2.00
   0 -20   5    0.91    0.44
   0  20  -5    1.71    1.31
   0  20  -5    0.97    0.81
   0 -20   4    0.31    0.56
   0  20  -4    1.11    1.29
   0  20  -4   -0.57    0.88
   0 -20   3    7.85    1.26
   0  20  -3    9.40    2.61
   0  20  -3    7.38    1.80
   0 -20   2    1.22    0.70
   0  20  -2    0.04    1.46
   0  20  -2    1.09    0.87
   0 -20   1    1.12    0.60
   0  20  -1    2.53    1.85
   0  20  -1    0.54    0.64
   0 -20   0   -0.32    0.42
   0  20   0   -0.66    1.34
   0  20   0    1.23    1.00
   0 -20  -1    6.41    1.10
   0  20   1    7.99    2.64
   0  20   1    5.85    1.67
   0 -20  -2    2.40    0.72
   0  20   2    1.90    1.11
   0  20   2   -1.97    2.04
   0 -21  18    3.22    1.27
   0  21 -18    0.96    0.86
   0  21 -18   -0.08    0.62
   0 -21  17   -0.69    0.66
   0 -21  17   -0.33    0.92
   0  21 -17    1.29    0.86
   0  21 -17   -0.03    0.64
   0 -21  16    1.48    0.85
   0  21 -16   -0.24    0.70
   0 -21  16    1.61    1.12
   0  21 -16   -0.41    0.79
   0 -21  15    1.36    1.08
   0 -21  15    2.17    0.92
   0  21 -15    0.27    0.82
   0  21 -15    3.41    1.42
   0 -21  14    2.07    0.99
   0 -21  14    1.29    0.63
   0  21 -14    2.00    1.11
   0  21 -14    0.44    0.96
   0 -21  13    3.81    1.31
   0 -21  13    5.11    1.21
   0  21 -13    4.48    1.44
   0  21 -13    3.36    1.31
   0 -21  12   -0.03    0.63
   0 -21  12   -0.17    0.53
   0  21 -12   -0.01    0.81
   0 -21  11    4.12    1.07
   0  21 -11    5.76    1.95
   0  21 -11    4.10    1.35
   0 -21  10    1.18    0.67
   0  21 -10    1.09    1.03
   0  21 -10    1.80    1.07
   0 -21   9    2.76    0.88
   0  21  -9    1.24    1.13
   0  21  -9    1.06    1.07
   0 -21   8    4.73    1.10
   0  21  -8    3.81    1.79
   0  21  -8    4.53    1.43
   0 -21   7    1.50    0.77
   0  21  -7    0.61    1.05
   0  21  -7    1.09    0.98
   0 -21   6    6.74    1.24
   0  21  -6    8.45    2.41
   0  21  -6    6.21    1.62
   0 -21   5    4.88    1.01
   0  21  -5    2.64    1.70
   0  21  -5    2.50    1.23
   0 -21   4   -1.02    0.59
   0  21  -4   -2.19    1.51
   0  21  -4   -0.65    1.04
   0 -21   3    5.59    1.13
   0  21  -3    2.92    1.92
   0  21  -3    3.39    1.41
   1 -21   1    1.13    0.56
  -1  21  -1    3.04    1.76
  -1  21  -1    2.93    1.40
   1 -21   2   -0.46    0.56
  -1  21  -2    0.06    1.35
  -1  21  -2    0.95    0.89
   1 -21   3    3.02    0.87
  -1  21  -3    4.91    2.20
  -1  21  -3    2.96    1.45
   1 -21   4    2.63    0.79
  -1  21  -4    1.85    1.60
  -1  21  -4    2.53    1.32
   1 -21   5   -0.80    0.58
  -1  21  -5    0.34    1.24
  -1  21  -5   -0.30    0.74
   1 -21   6    0.79    0.60
  -1  21  -6    1.61    1.49
  -1  21  -6   -1.20    1.08
   1 -21   7   -0.48    0.55
  -1  21  -7   -0.53    0.80
  -1  21  -7    1.42    1.52
   1 -21   8    5.08    1.03
   1 -21   8    6.97    1.25
  -1  21  -8    6.21    1.67
  -1  21  -8    6.08    2.42
   1 -21   9    2.56    0.94
  -1  21  -9    1.46    0.92
  -1  21  -9    4.98    1.88
   1 -21   9    1.59    0.67
  -1  21 -10   -1.90    1.09
   1 -21  10   -0.67    0.83
  -1  21 -10    0.24    0.87
   1 -21  10    0.23    0.52
  -1  21 -11    2.38    1.11
   1 -21  11    1.93    0.69
   1 -21  11    1.71    0.85
  -1  21 -11    0.76    1.13
   1 -21  12    1.00    0.63
   1 -21  12    0.65    0.69
  -1  21 -12    3.05    1.71
  -1  21 -12    0.03    0.82
   1 -21  13    1.75    0.82
   1 -21  13    1.51    1.12
  -1  21 -13    0.82    0.76
  -1  21 -13    1.27    0.95
   1 -21  14    0.53    0.56
  -1  21 -14    0.59    0.82
   1 -21  14    0.97    0.86
  -1  21 -14   -1.13    1.07
  -1  21 -15    4.10    1.21
   1 -21  15    3.63    1.26
  -1  21 -15    1.40    1.00
   1 -21  15    2.29    0.81
  -1  21 -16   15.01    2.25
   1 -21  16   12.47    2.22
  -1  21 -16   11.77    2.40
   1 -21  16   17.23    2.09
  -1  21 -17    1.07    0.81
   1 -21  17   -0.55    1.11
  -1  21 -17    0.15    0.83
   1 -21  17    0.76    0.56
  -1  21 -18    7.43    1.61
   1 -21  18    9.65    1.58
   1 -21  18    7.08    1.91
  -1  21 -18    6.89    1.64
   1 -20  -3   -0.07    0.36
  -1  20   3   -0.46    0.97
   1 -20  -2    0.31    0.41
  -1  20   2   -0.61    0.78
   1 -20  -1    0.28    0.48
  -1  20   1    0.96    1.38
  -1  20   1    0.12    0.94
   1 -20   0    0.20    0.46
  -1  20   0    0.65    1.38
  -1  20   0    1.82    1.20
   1 -20   1    0.16    0.42
  -1  20  -1   -0.22    1.61
  -1  20  -1    0.95    0.91
   1 -20   2   -0.23    0.40
  -1  20  -2   -2.26    1.25
  -1  20  -2   -0.88    0.95
   1 -20   3   22.74    2.17
  -1  20  -3   28.07    4.28
  -1  20  -3   25.10    3.28
   1 -20   4    2.34    0.81
  -1  20  -4    2.79    1.71
  -1  20  -4    3.47    1.30
   1 -20   5    3.51    0.82
  -1  20  -5    3.13    1.68
  -1  20  -5    2.77    1.15
   1 -20   6   18.19    1.92
  -1  20  -6   20.56    2.87
  -1  20  -6   15.23    3.12
   1 -20   7    4.57    0.90
  -1  20  -7    5.84    1.52
  -1  20  -7    5.82    2.02
   1 -20   7    5.21    1.06
  -1  20  -8    0.62    0.83
   1 -20   8    0.53    0.50
  -1  20  -8    2.42    1.16
   1 -20   8    0.55    0.47
  -1  20  -9    0.87    0.87
   1 -20   9    0.83    0.77
  -1  20  -9    0.02    0.80
   1 -20   9    0.14    0.47
  -1  20 -10   -0.69    0.89
   1 -20  10    0.54    0.46
   1 -20  10    0.60    0.82
  -1  20 -10   -0.68    0.87
   1 -20  11   52.71    3.77
   1 -20  11   47.78    4.17
  -1  20 -11   43.03    4.31
  -1  20 -11   43.85    4.91
   1 -20  12    0.95    0.73
  -1  20 -12    0.01    0.59
   1 -20  12    0.99    0.93
  -1  20 -12   -0.94    1.16
  -1  20 -13    6.19    1.48
   1 -20  13    7.29    1.30
   1 -20  13    6.04    1.51
  -1  20 -13    7.05    1.76
   1 -20  14   47.33    3.59
   1 -20  14   32.88    3.80
  -1  20 -14   40.75    3.94
  -1  20 -14   39.83    4.38
   1 -20  15    5.19    1.21
  -1  20 -15    5.21    1.75
   1 -20  15    2.65    1.27
  -1  20 -15    4.09    1.13
   1 -20  16    5.68    1.25
  -1  20 -16    4.45    1.35
   1 -20  16    3.99    1.49
  -1  20 -16    6.06    1.44
   1 -20  17   19.87    2.25
  -1  20 -17   17.83    2.64
   1 -20  17   15.83    2.69
  -1  20 -17   15.65    2.17
   1 -20  18    2.86    0.85
  -1  20 -18    3.18    1.32
   1 -20  18    3.35    1.54
  -1  20 -18    1.81    0.86
   1 -20  19    0.03    0.62
  -1  20 -19    0.87    0.75
   1 -20  19    0.18    0.88
  -1  20 -19    0.46    0.52
   1 -20  20   11.11    1.67
  -1  20 -20   11.45    1.95
   1 -20  20   10.60    2.33
  -1  20 -20   11.15    1.72
   1 -20  21   10.43    1.70
  -1  20 -21   12.06    2.03
   1 -20  21    8.15    2.25
  -1  20 -21   10.14    1.56
   1 -20  22    4.27    1.25
   1 -20  22    1.25    1.42
  -1  20 -22    4.60    1.30
  -1  20 -22    3.92    1.03
   1 -19  -7    0.74    0.48
  -1  19   6    6.80    2.75
  -1  19   6   13.90    2.59
   1 -19  -6   14.92    1.54
   1 -19  -5    0.03    0.35
  -1  19   5    0.02    1.41
  -1  19   5   -1.29    1.05
   1 -19  -4    2.59    0.62
  -1  19   4    6.69    2.56
  -1  19   4    1.72    0.93
   1 -19  -3    3.52    0.82
  -1  19   3    2.88    1.63
  -1  19   3    3.81    1.46
   1 -19  -2    7.21    1.10
  -1  19   2    7.65    2.45
  -1  19   2    6.66    1.75
   1 -19  -1    1.32    0.61
  -1  19   1    3.12    1.64
  -1  19   1    1.00    0.91
   1 -19   0    1.85    0.67
  -1  19   0    1.19    0.72
   1 -19   1    0.74    0.54
  -1  19  -1   -0.78    0.76
   1 -19   2    3.99    0.91
  -1  19  -2    0.62    0.87
   1 -19   3    0.94    0.51
  -1  19  -3    2.00    0.99
   1 -19   4   21.56    2.03
  -1  19  -4   20.33    2.85
   1 -19   5    9.09    1.12
   1 -19   5    9.66    1.33
  -1  19  -5    8.96    1.74
   1 -19   6    1.56    0.62
  -1  19  -6    2.86    1.16
   1 -19   6    2.62    0.71
   1 -19   7    7.54    1.19
  -1  19  -7   10.44    2.03
   1 -19   7    8.05    1.42
   1 -19   8    9.42    1.39
  -1  19  -8   12.20    2.08
   1 -19   8    8.78    1.42
   1 -19   9    0.43    0.46
   1 -19   9   -0.53    0.67
   1 -19  10    0.34    0.56
  -1  19 -10   -0.10    0.82
   1 -19  10    0.70    0.78
   1 -19  11   -0.20    0.55
   1 -19  11    0.43    0.67
  -1  19 -11    1.65    0.86
  -1  19 -12   23.78    2.86
   1 -19  12   24.74    2.38
   1 -19  12   22.16    2.76
  -1  19 -12   18.44    2.94
   1 -19  13    0.05    0.50
  -1  19 -13   -0.13    0.90
   1 -19  13    1.79    1.02
  -1  19 -13    1.74    0.94
   1 -19  14   -0.90    0.71
  -1  19 -14    1.11    1.13
   1 -19  14    0.27    0.89
  -1  19 -14   -0.12    0.66
   1 -19  15    4.72    1.06
  -1  19 -15    5.31    1.58
   1 -19  15    5.96    1.50
  -1  19 -15    4.08    1.12
   1 -19  16    4.15    1.08
  -1  19 -16    2.41    1.14
   1 -19  16    2.45    0.97
  -1  19 -16    4.32    1.17
   1 -19  17    1.46    0.72
  -1  19 -17    1.04    0.84
   1 -19  17   -0.53    0.78
  -1  19 -17    1.05    0.72
   1 -19  18    3.88    1.09
  -1  19 -18    0.38    0.61
   1 -19  18    3.56    1.45
  -1  19 -18    1.53    0.62
   1 -19  19    1.23    0.81
  -1  19 -19    1.14    0.76
   1 -19  19    1.66    1.24
  -1  19 -19    0.12    0.59
   1 -19  20    2.82    0.99
  -1  19 -20    2.05    0.87
   1 -19  20    5.31    1.60
  -1  19 -20    2.97    0.90
   1 -19  21    2.62    0.97
  -1  19 -21    0.82    0.56
   1 -19  21   -0.33    0.96
  -1  19 -21    0.48    0.57
   1 -19  22    0.48    0.47
  -1  19 -22    1.03    0.78
   1 -19  22    2.21    1.38
  -1  19 -22    1.13    0.66
   1 -19  23    7.15    1.41
  -1  19 -23    6.72    1.33
   1 -19  23    8.69    2.28
  -1  19 -23    8.85    1.33
   1 -19  24    2.48    0.81
   1 -19  24    1.29    1.23
  -1  19 -24    0.69    0.43
  -1  19 -24    0.72    0.37
  -1  18   9    3.09    1.80
  -1  18   9    6.56    1.75
   1 -18  -9    3.24    0.65
  -1  18   8    2.17    1.63
  -1  18   8    3.32    1.62
   1 -18  -8    2.98    0.65
  -1  18   7    0.60    0.96
   1 -18  -7    0.45    0.38
  -1  18   6    0.92    1.51
  -1  18   6    2.38    1.18
   1 -18  -6    0.82    0.43
  -1  18   5   18.11    3.67
  -1  18   5   22.75    3.14
   1 -18  -5   21.43    1.88
   1 -18  -4    1.46    0.50
  -1  18   4   -0.36    0.81
   1 -18  -3   19.03    1.78
  -1  18   3   17.02    2.62
   1 -18  -2   49.48    3.34
  -1  18   2   46.84    4.62
   1 -18  -1    2.50    0.66
  -1  18   1    1.74    0.78
   1 -18   0    2.50    0.69
  -1  18   0    1.55    0.94
   1 -18   1   31.61    2.51
  -1  18  -1   33.35    3.70
   1 -18   2   13.27    1.61
  -1  18  -2   20.97    2.68
   1 -18   3    7.95    1.14
  -1  18  -3    7.42    1.67
   1 -18   4   48.77    3.41
  -1  18  -4   51.35    4.56
   1 -18   4   47.90    3.05
   1 -18   5   11.19    1.40
  -1  18  -5   10.99    1.82
   1 -18   5    9.48    1.25
   1 -18   6   10.19    1.35
  -1  18  -6   10.04    1.81
   1 -18   6    8.38    1.34
   1 -18   7    0.71    0.53
  -1  18  -7    0.96    0.89
   1 -18   7    1.42    0.70
   1 -18   8    7.77    1.24
   1 -18   8    7.84    1.34
  -1  18  -8    7.78    1.65
   1 -18   9   16.39    2.12
  -1  18  -9   18.45    2.44
   1 -18   9   16.18    1.79
   1 -18  10   61.02    4.07
  -1  18 -10   59.92    4.81
   1 -18  10   52.72    4.43
   1 -18  11   10.17    1.78
  -1  18 -11    7.90    1.55
   1 -18  11    8.75    1.36
   1 -18  12    1.13    0.77
  -1  18 -12    1.90    0.86
   1 -18  12    2.81    0.82
   1 -18  13  104.75    6.37
   1 -18  13  101.15    7.30
  -1  18 -13  113.40    7.12
   1 -18  14    5.28    1.11
  -1  18 -14    3.56    1.14
   1 -18  14    3.29    1.13
  -1  18 -14    6.55    1.35
   1 -18  15    0.18    0.63
  -1  18 -15   -0.71    0.66
   1 -18  15    1.48    0.99
  -1  18 -15   -0.17    0.68
  -1  18 -16   16.99    2.68
   1 -18  16   24.28    2.36
   1 -18  16   20.22    2.96
  -1  18 -16   21.51    2.39
   1 -18  17    1.56    0.64
  -1  18 -17    2.28    1.01
   1 -18  17    0.14    0.78
  -1  18 -17    1.43    0.73
   1 -18  18   14.35    1.85
  -1  18 -18   11.21    1.90
   1 -18  18   14.28    2.59
  -1  18 -18   12.95    1.77
   1 -18  19    3.83    1.09
  -1  18 -19    4.29    1.20
   1 -18  19    3.71    1.47
  -1  18 -19    4.25    1.00
   1 -18  20   11.79    1.73
  -1  18 -20   11.29    1.92
   1 -18  20   13.71    2.57
  -1  18 -20   14.51    1.75
   1 -18  21    6.38    1.30
  -1  18 -21    5.87    1.24
   1 -18  21    5.31    1.96
  -1  18 -21    4.93    1.03
   1 -18  22    1.37    0.81
  -1  18 -22    2.74    0.93
   1 -18  22    3.57    1.57
  -1  18 -22    3.39    0.87
   1 -18  23    5.64    1.22
  -1  18 -23    5.51    1.10
   1 -18  23    2.92    1.37
  -1  18 -23    5.64    0.95
   1 -18  24    0.79    0.51
  -1  18 -24    1.65    0.63
   1 -18  24    2.42    1.14
  -1  18 -24    0.32    0.30
   1 -18  25    3.69    1.26
  -1  18 -25    6.05    0.75
   1 -18  25    3.38    1.40
  -1  18 -25    5.86    0.78
   1 -18  26    0.66    0.97
   1 -18  26    4.12    1.14
  -1  17  12    0.24    1.11
  -1  17  12   -0.24    0.73
   1 -17 -12    0.21    0.35
  -1  17  11   -0.36    1.12
  -1  17  11    1.75    1.17
   1 -17 -11    0.33    0.32
  -1  17  10   -1.44    1.77
  -1  17  10    2.63    1.25
   1 -17 -10    0.71    0.39
  -1  17   9   -0.08    0.84
   1 -17  -9    0.03    0.30
  -1  17   8   -0.16    1.29
  -1  17   8    2.43    1.49
   1 -17  -8    0.34    0.38
  -1  17   7    1.56    1.08
  -1  17   7    0.99    0.83
   1 -17  -7    1.41    0.56
   1 -17  -6    3.16    0.69
  -1  17   6    3.17    1.36
   1 -17  -5    5.23    0.82
  -1  17   5    2.15    1.18
   1 -17  -4    2.62    0.67
  -1  17   4    1.34    0.98
   1 -17  -3    1.17    0.43
  -1  17   3    0.03    0.84
   1 -17  -2   12.92    1.41
  -1  17   2   12.37    2.15
   1 -17  -1    3.34    0.71
  -1  17   1    5.50    1.49
   1 -17   0   15.59    1.63
  -1  17   0   19.01    2.63
   1 -17   1    2.66    0.69
  -1  17  -1    2.50    0.88
   1 -17   2    1.81    0.62
  -1  17  -2    1.79    0.84
   1 -17   3   11.02    1.36
  -1  17  -3   11.36    1.94
   1 -17   3   10.21    1.08
   1 -17   4    0.97    0.46
  -1  17  -4    0.17    0.67
   1 -17   4    0.52    0.42
   1 -17   5   -0.09    0.40
  -1  17  -5    0.80    0.65
   1 -17   5    0.24    0.47
   1 -17   6   -0.65    0.37
   1 -17   6    0.26    0.46
   1 -17   7    3.33    0.82
   1 -17   7    3.53    0.91
  -1  17  -7    2.88    1.13
   1 -17   8    1.20    0.65
  -1  17  -8    0.84    0.81
   1 -17   8    0.67    0.35
   1 -17   9   -1.36    0.81
  -1  17  -9   -0.35    0.68
   1 -17   9   -0.12    0.48
   1 -17  10    6.70    1.49
  -1  17 -10    6.23    1.24
   1 -17  10    4.10    0.92
   1 -17  11   38.47    3.01
   1 -17  11   35.37    3.48
  -1  17 -11   40.20    3.55
   1 -17  12   10.59    1.91
  -1  17 -12   11.16    1.73
   1 -17  12   10.05    1.38
   1 -17  13    1.14    0.69
  -1  17 -13   -0.37    0.66
   1 -17  13   -0.05    0.62
   1 -17  14    7.90    1.28
  -1  17 -14    6.45    1.31
   1 -17  14    6.26    1.60
   1 -17  15   10.65    1.53
   1 -17  15   11.80    2.06
  -1  17 -15    8.99    1.45
   1 -17  16    5.04    1.17
  -1  17 -16    3.45    1.21
   1 -17  16    5.15    1.61
  -1  17 -16    3.87    1.04
   1 -17  17    4.30    0.94
  -1  17 -17    3.82    1.12
   1 -17  17    5.24    1.58
  -1  17 -17    4.67    1.05
   1 -17  18    2.01    0.81
  -1  17 -18    3.24    0.95
   1 -17  18    3.09    1.08
  -1  17 -18    1.44    0.62
   1 -17  19    0.94    0.64
  -1  17 -19    0.76    0.63
   1 -17  19    1.20    0.80
  -1  17 -19    0.61    0.47
   1 -17  20   22.40    2.34
  -1  17 -20   19.79    2.39
   1 -17  20   20.79    3.19
  -1  17 -20   22.47    2.17
   1 -17  21    5.32    1.03
  -1  17 -21    3.48    0.96
   1 -17  21    0.84    1.01
  -1  17 -21    3.69    0.81
   1 -17  22   10.50    1.56
  -1  17 -22   10.01    1.48
   1 -17  22    6.54    1.85
  -1  17 -22    9.71    1.27
   1 -17  23    1.08    0.78
  -1  17 -23    1.31    0.57
   1 -17  23   -0.11    0.93
  -1  17 -23    0.44    0.29
   1 -17  24    4.16    1.12
  -1  17 -24    3.37    0.58
   1 -17  24    2.62    1.63
  -1  17 -24    3.73    0.73
   1 -17  25    4.52    1.07
  -1  17 -25    3.69    0.48
  -1  17 -25    3.22    0.41
   1 -17  25    4.52    1.70
   1 -17  26   14.82    2.99
   1 -17  26   11.98    1.77
   1 -17  27    1.12    1.46
   1 -17  27    1.14    0.75
   1 -17  28    0.87    1.95
   1 -17  28    0.37    0.50
   1 -16 -14   -0.47    0.37
  -1  16  14   -0.59    0.71
  -1  16  14   -0.25    1.27
   1 -16 -13    3.48    0.66
  -1  16  13    2.31    1.11
  -1  16  13    2.72    1.66
   1 -16 -12    0.18    0.27
  -1  16  12   -0.28    0.68
  -1  16  12    1.80    1.65
   1 -16 -11    0.02    0.31
  -1  16  11    0.05    0.85
  -1  16  11   -1.94    1.62
   1 -16 -10   17.23    1.49
  -1  16  10   16.32    2.69
  -1  16  10   13.50    3.11
   1 -16  -9   11.93    1.21
  -1  16   9   11.13    2.26
   1 -16  -8   -0.01    0.27
  -1  16   8    0.26    0.93
   1 -16  -7    2.08    0.47
  -1  16   7    0.80    0.63
  -1  16   6    1.56    0.94
   1 -16  -6    0.92    0.39
  -1  16   5    4.59    1.43
   1 -16  -5    8.89    1.04
  -1  16   4   11.75    2.10
   1 -16  -4    9.65    1.12
  -1  16   3   27.13    3.17
   1 -16  -3   25.46    2.06
  -1  16   2   -1.36    1.03
   1 -16  -2    0.85    0.45
  -1  16   1    6.98    1.55
   1 -16  -1    6.78    0.98
  -1  16   0  120.18    8.16
   1 -16   0  126.86    6.72
  -1  16  -1   15.04    2.21
   1 -16   1   11.29    1.31
   1 -16   2    0.04    0.48
   1 -16   2    0.14    0.32
  -1  16  -2   -0.65    0.73
   1 -16   3  134.31    6.87
  -1  16  -3  122.52    7.96
   1 -16   3  118.69    6.58
   1 -16   4   27.99    2.27
  -1  16  -4   31.50    3.24
   1 -16   4   26.22    2.21
   1 -16   5   23.54    2.05
  -1  16  -5   27.42    2.90
   1 -16   5   27.36    2.35
   1 -16   6    6.45    1.04
   1 -16   6    6.65    1.14
  -1  16  -6    6.18    1.38
   1 -16   7    0.23    0.48
  -1  16  -7    1.20    0.63
   1 -16   7    2.03    0.63
   1 -16   8   98.96    5.47
   1 -16   8   96.69    6.12
  -1  16  -8   77.57    6.02
   1 -16   9    6.12    1.23
  -1  16  -9    5.33    1.25
   1 -16   9    3.89    0.82
   1 -16  10   60.85    3.92
   1 -16  10   53.45    4.50
  -1  16 -10   58.31    4.51
   1 -16  11    1.89    1.07
  -1  16 -11    1.29    0.71
   1 -16  11    2.12    0.63
   1 -16  12   34.77    3.64
  -1  16 -12   42.02    3.52
   1 -16  12   41.80    3.11
   1 -16  13   13.95    1.58
  -1  16 -13   14.24    1.87
   1 -16  13    9.91    1.96
   1 -16  14   -0.25    0.50
  -1  16 -14   -0.01    0.51
   1 -16  15   -0.97    0.57
  -1  16 -15    0.22    0.57
   1 -16  15    1.04    1.03
   1 -16  16    2.69    0.89
   1 -16  16    7.01    1.76
  -1  16 -16    4.65    0.97
   1 -16  17    4.77    1.03
  -1  16 -17    4.56    1.21
   1 -16  17    4.22    1.51
  -1  16 -17    5.72    0.98
   1 -16  18    1.15    0.51
  -1  16 -18    0.02    0.49
   1 -16  18    0.95    0.71
  -1  16 -18   -0.29    0.37
   1 -16  19   15.39    1.79
  -1  16 -19   15.27    1.99
   1 -16  19   11.72    2.30
  -1  16 -19   14.09    1.63
   1 -16  20    0.23    0.61
  -1  16 -20    1.03    0.68
   1 -16  20    1.59    1.41
  -1  16 -20    0.58    0.49
   1 -16  21   25.92    2.45
  -1  16 -21   24.04    2.35
   1 -16  21   25.12    3.52
  -1  16 -21   22.53    2.00
   1 -16  22    1.24    0.67
  -1  16 -22    0.77    0.56
   1 -16  22    1.47    0.94
  -1  16 -22    0.84    0.38
   1 -16  23   18.99    2.22
  -1  16 -23   20.59    1.83
   1 -16  23   18.79    3.26
  -1  16 -23   20.08    1.62
   1 -16  24   14.77    2.02
  -1  16 -24   15.19    1.24
  -1  16 -24   15.41    1.12
   1 -16  24   14.61    2.85
   1 -16  25    0.19    0.91
   1 -16  25   -1.46    0.76
   1 -16  26    8.94    2.45
   1 -16  26    8.88    1.57
   1 -16  27   15.08    3.07
   1 -16  27   13.07    1.95
   1 -16  28    9.19    2.41
   1 -16  28   12.97    1.94
   1 -16  29    6.08    2.00
   1 -16  29    9.97    1.68
  -1  15  16    1.80    1.24
  -1  15  16    0.51    1.38
  -1  15  15    0.22    0.83
  -1  15  15    1.20    1.12
   1 -15 -14    0.80    0.40
  -1  15  14   -0.69    0.93
  -1  15  14    1.19    1.60
   1 -15 -13    1.30    0.40
  -1  15  13    4.38    1.60
  -1  15  13    2.79    1.80
   1 -15 -12    1.77    0.45
  -1  15  12    2.65    1.27
  -1  15  12    2.05    1.24
   1 -15 -11   -0.38    0.31
  -1  15  11   -0.65    0.79
  -1  15  11    1.59    1.70
   1 -15 -10    0.07    0.24
  -1  15  10   -0.38    0.54
   1 -15  -9    0.18    0.31
  -1  15   9   -0.74    0.88
   1 -15  -8    5.71    0.82
  -1  15   8    5.64    1.62
   1 -15  -7   10.48    1.11
  -1  15   7    8.32    1.76
   1 -15  -6   33.15    2.25
  -1  15   6   22.74    3.10
  -1  15   5    2.10    1.03
   1 -15  -5    1.13    0.48
  -1  15   4    6.62    1.62
   1 -15  -4    6.92    0.95
  -1  15   3   79.62    5.92
   1 -15  -3   73.59    4.29
  -1  15   2    2.09    0.84
   1 -15  -2    1.50    0.43
  -1  15   1   45.24    4.04
   1 -15  -1   42.86    2.88
  -1  15   0   -0.12    0.64
   1 -15   0   -0.11    0.34
   1 -15   1    2.02    0.59
  -1  15  -1    2.12    0.94
   1 -15   1    1.65    0.37
   1 -15   2    0.23    0.42
  -1  15  -2    0.75    0.57
   1 -15   2   -0.44    0.38
   1 -15   3    0.20    0.43
  -1  15  -3    1.00    0.76
   1 -15   3    0.78    0.49
   1 -15   4    0.26    0.32
   1 -15   4    0.25    0.41
  -1  15  -4    2.13    1.01
   1 -15   5    1.28    0.73
  -1  15  -5    1.23    0.79
   1 -15   5    0.28    0.41
   1 -15   6    1.27    0.64
  -1  15  -6   -0.03    0.58
   1 -15   6    1.98    0.64
   1 -15   7   29.73    2.37
   1 -15   7   32.33    2.94
  -1  15  -7   34.88    3.18
   1 -15   8   14.62    1.87
  -1  15  -8   14.86    1.93
   1 -15   8   13.75    1.55
   1 -15   9   20.09    1.93
   1 -15   9   23.40    2.56
  -1  15  -9   24.50    2.48
   1 -15  10   17.63    2.22
  -1  15 -10   20.68    2.25
   1 -15  10   16.35    1.72
   1 -15  11    2.04    1.03
  -1  15 -11    1.76    0.83
   1 -15  11    2.08    0.73
   1 -15  12    3.52    1.25
  -1  15 -12    1.99    0.69
   1 -15  12    3.12    0.80
   1 -15  13    5.01    0.96
  -1  15 -13    4.51    1.02
   1 -15  13    5.75    1.43
   1 -15  14    4.63    0.88
  -1  15 -14    2.46    0.63
   1 -15  14    4.09    1.23
   1 -15  15   10.62    1.42
  -1  15 -15    7.05    1.21
   1 -15  15   10.19    2.01
   1 -15  16    1.16    0.55
  -1  15 -16    0.79    0.48
   1 -15  16    1.05    0.92
   1 -15  17    4.33    0.94
   1 -15  17    5.51    1.74
  -1  15 -17    3.84    0.88
   1 -15  18    6.91    1.14
  -1  15 -18    8.33    1.46
   1 -15  18    9.78    1.99
  -1  15 -18   10.26    1.29
   1 -15  19    7.41    1.29
  -1  15 -19    5.92    1.21
   1 -15  19    7.43    1.82
  -1  15 -19    6.50    1.01
   1 -15  20    1.10    0.51
  -1  15 -20    1.05    0.41
   1 -15  20    2.76    1.34
  -1  15 -20    1.02    0.49
   1 -15  21   26.53    2.51
  -1  15 -21   26.02    2.32
   1 -15  21   30.40    3.89
  -1  15 -21   26.98    2.04
   1 -15  22    4.29    1.10
  -1  15 -22    5.41    0.92
   1 -15  22    7.67    2.22
  -1  15 -22    6.47    0.82
   1 -15  23    0.31    0.67
  -1  15 -23    0.26    0.20
   1 -15  23   -1.59    1.37
  -1  15 -23    0.64    0.34
   1 -15  24   10.00    2.16
   1 -15  24   10.67    1.59
   1 -15  25   -1.61    1.41
   1 -15  25    0.01    0.51
   1 -15  26    1.61    1.25
   1 -15  26    2.64    0.81
   1 -15  27    1.70    1.63
   1 -15  27    1.01    0.63
   1 -15  28    0.92    1.37
   1 -15  28    1.59    0.77
   1 -15  29    0.33    1.22
   1 -15  29    0.19    0.59
   1 -15  30   -1.59    1.45
   1 -15  30    0.37    0.83
  -1  14  18   -0.49    0.87
  -1  14  18    0.56    1.38
  -1  14  17    5.37    1.62
  -1  14  17    2.33    1.22
  -1  14  16    3.43    1.55
  -1  14  16    2.82    1.49
  -1  14  15   -0.83    1.25
  -1  14  15   -1.06    1.48
   1 -14 -14   12.83    1.15
  -1  14  14   11.28    2.16
  -1  14  14    9.98    2.46
   1 -14 -13    1.28    0.38
  -1  14  13    0.37    0.80
  -1  14  13    1.20    1.27
   1 -14 -12   11.38    1.09
  -1  14  12   11.83    2.25
   1 -14 -11   -0.01    0.27
  -1  14  11   -0.19    0.70
   1 -14 -10    6.04    0.79
  -1  14  10    6.42    1.60
   1 -14  -9    1.30    0.37
  -1  14   9    2.00    1.11
   1 -14  -8   28.59    2.04
  -1  14   8   29.08    3.29
  -1  14   7   -1.73    0.88
   1 -14  -7   -0.03    0.30
  -1  14   6    4.86    1.50
   1 -14  -6    2.33    0.56
  -1  14   5   53.30    4.38
   1 -14  -5   42.95    2.80
  -1  14   4    0.73    0.67
   1 -14  -4    2.02    0.45
  -1  14   3    8.04    1.58
   1 -14  -3    7.02    0.92
  -1  14   2    3.20    1.02
   1 -14  -2    2.94    0.60
  -1  14   1    7.52    1.56
   1 -14  -1    4.78    0.76
   1 -14   0    0.26    0.35
  -1  14   0    0.67    0.65
   1 -14   0   -0.15    0.19
   1 -14   1   -0.22    0.35
  -1  14  -1    0.55    0.52
   1 -14   1   -0.21    0.27
   1 -14   2    5.96    0.85
  -1  14  -2    4.93    1.18
   1 -14   2    5.47    0.81
   1 -14   3   28.26    2.15
  -1  14  -3   28.89    2.87
   1 -14   3   29.56    2.32
   1 -14   4   19.78    1.71
   1 -14   4   20.88    2.00
  -1  14  -4   21.78    2.44
   1 -14   5   -0.05    0.45
  -1  14  -5   -0.71    0.62
   1 -14   5   -0.13    0.38
   1 -14   6   18.36    1.70
  -1  14  -6   19.46    2.15
   1 -14   6   20.38    2.09
   1 -14   7   18.62    1.82
  -1  14  -7   24.34    2.48
   1 -14   7   26.60    2.48
   1 -14   8    2.28    0.68
  -1  14  -8    2.79    0.75
   1 -14   8    1.47    0.55
   1 -14   9    3.55    0.76
  -1  14  -9    2.28    0.77
   1 -14   9    1.83    0.72
   1 -14  10   32.84    2.54
  -1  14 -10   34.45    2.93
   1 -14  10   31.32    3.07
   1 -14  11   -0.14    0.53
  -1  14 -11   -0.10    0.45
   1 -14  11   -0.43    0.63
   1 -14  12   23.17    2.02
  -1  14 -12   23.86    2.29
   1 -14  12   22.29    2.55
   1 -14  13   30.01    2.47
  -1  14 -13   34.92    2.80
   1 -14  13   30.29    3.27
   1 -14  14   63.69    4.17
  -1  14 -14   68.43    4.33
   1 -14  14   61.45    5.24
   1 -14  15   47.86    3.46
   1 -14  15   48.25    4.49
  -1  14 -15   49.57    3.45
   1 -14  16    3.93    0.80
  -1  14 -16    3.86    0.73
   1 -14  16    3.19    1.19
   1 -14  17    1.91    0.74
   1 -14  17    1.98    1.01
  -1  14 -17    2.50    0.64
   1 -14  18    2.34    0.73
  -1  14 -18    2.06    0.80
   1 -14  18    1.77    0.70
  -1  14 -18    2.54    0.61
   1 -14  19    1.86    0.76
  -1  14 -19    2.95    0.79
   1 -14  19    0.86    1.05
  -1  14 -19    1.77    0.55
   1 -14  20    1.17    0.59
  -1  14 -20    3.17    0.78
   1 -14  20    2.42    1.07
  -1  14 -20    2.39    0.56
   1 -14  21   10.16    1.45
  -1  14 -21    6.75    1.01
   1 -14  21    7.21    1.80
  -1  14 -21    5.99    0.80
   1 -14  22   23.27    2.35
  -1  14 -22   22.25    1.66
  -1  14 -22   20.89    1.46
   1 -14  22   23.06    3.43
   1 -14  23   21.57    3.55
   1 -14  23   29.60    2.73
   1 -14  24    5.76    1.84
   1 -14  24    7.44    1.33
   1 -14  25   40.54    4.70
   1 -14  25   22.74    2.87
   1 -14  26   10.53    2.59
   1 -14  26    7.01    1.48
   1 -14  27   12.30    2.75
   1 -14  27   10.82    1.63
   1 -14  28   21.53    4.01
   1 -14  28   32.54    3.02
   1 -14  29   -1.91    1.61
   1 -14  29    1.77    0.76
   1 -14  30    5.59    2.33
   1 -14  30    6.93    1.55
   1 -14  31    2.89    1.99
   1 -14  31    1.70    1.14
  -1  13  19    7.49    2.08
  -1  13  19    8.37    1.87
  -1  13  18    8.79    2.49
  -1  13  18    4.63    1.57
  -1  13  17    4.78    1.80
  -1  13  17    4.10    1.34
  -1  13  16   11.96    2.67
  -1  13  16    9.45    1.99
  -1  13  16    8.13    0.86
  -1  13  15   17.19    3.32
  -1  13  15   22.39    2.98
  -1  13  15   17.40    1.35
   1 -13 -14    0.52    0.29
  -1  13  14    3.05    1.77
  -1  13  14    0.99    0.34
  -1  13  14    0.03    0.81
  -1  13  13    5.72    0.72
  -1  13  13    7.71    1.72
   1 -13 -13    6.83    0.82
  -1  13  12    0.30    0.32
  -1  13  12   -0.38    0.57
   1 -13 -12    0.07    0.21
  -1  13  11    8.58    0.91
  -1  13  11    7.96    1.78
   1 -13 -11    7.67    0.86
  -1  13  10    3.22    0.60
  -1  13  10    3.47    1.08
   1 -13 -10    3.12    0.51
  -1  13   9   16.97    1.40
  -1  13   9   16.46    2.35
   1 -13  -9   17.60    1.38
  -1  13   8    5.40    0.80
  -1  13   8    6.15    1.47
   1 -13  -8    7.33    0.81
  -1  13   7   50.50    2.97
  -1  13   7   51.21    4.34
   1 -13  -7   45.93    2.86
  -1  13   6   25.53    1.88
   1 -13  -6   26.94    1.85
  -1  13   6   18.68    2.66
   1 -13  -5   37.39    2.38
  -1  13   5   42.74    3.71
  -1  13   5   33.37    2.40
   1 -13  -4    5.26    0.77
  -1  13   4    4.67    1.18
   1 -13  -3    0.74    0.32
  -1  13   3    0.18    0.67
   1 -13  -2   44.01    2.79
  -1  13   2   47.71    3.94
   1 -13  -1    6.97    0.88
  -1  13   1    3.85    1.13
   1 -13  -1    6.62    0.57
   1 -13   0    2.08    0.55
  -1  13   0    2.14    0.92
   1 -13   0    2.41    0.47
   1 -13   1    0.68    0.35
  -1  13  -1   -0.04    0.62
   1 -13   1    0.46    0.29
   1 -13   2    1.27    0.43
   1 -13   2    1.27    0.54
  -1  13  -2    0.77    0.63
   1 -13   3    3.36    0.75
  -1  13  -3    4.15    1.09
   1 -13   3    5.15    0.77
   1 -13   4    0.72    0.38
  -1  13  -4   -0.11    0.53
   1 -13   4    0.89    0.44
   1 -13   5    2.16    0.58
  -1  13  -5    2.70    0.76
   1 -13   5    2.49    0.56
   1 -13   6   34.06    2.47
   1 -13   6   38.13    3.00
  -1  13  -6   37.87    3.16
   1 -13   7    3.03    0.97
  -1  13  -7    2.82    0.85
   1 -13   7    1.94    0.56
   1 -13   8    1.19    0.76
  -1  13  -8    1.78    0.72
   1 -13   8    0.80    0.55
   1 -13   9   21.05    2.33
  -1  13  -9   24.90    2.33
   1 -13   9   24.18    2.00
   1 -13  10    7.95    1.43
  -1  13 -10    7.87    1.26
   1 -13  10    7.09    1.04
   1 -13  11   43.94    3.88
  -1  13 -11   49.01    3.50
   1 -13  11   48.00    3.16
   1 -13  12    1.11    0.75
  -1  13 -12    2.38    0.77
   1 -13  12    2.67    0.80
   1 -13  13    6.77    1.46
  -1  13 -13    8.78    1.20
   1 -13  13    7.49    1.12
   1 -13  14   75.09    5.59
  -1  13 -14   68.41    4.43
   1 -13  14   77.47    4.63
   1 -13  15   31.22    3.41
  -1  13 -15   33.28    2.50
   1 -13  15   30.49    2.58
   1 -13  16    0.67    0.60
  -1  13 -16    0.36    0.37
   1 -13  16    0.41    0.88
   1 -13  17    3.72    0.86
  -1  13 -17    3.81    0.74
   1 -13  17    5.67    1.57
   1 -13  18   -0.56    0.49
   1 -13  18   -0.41    0.92
  -1  13 -18   -0.14    0.26
   1 -13  19    1.13    0.70
  -1  13 -19   -0.58    0.50
   1 -13  19    0.88    0.97
  -1  13 -19    0.18    0.29
   1 -13  20    5.06    1.07
  -1  13 -20    4.55    0.80
   1 -13  20    5.53    1.52
  -1  13 -20    5.47    0.70
   1 -13  21   18.67    1.96
  -1  13 -21   16.45    1.37
   1 -13  21   15.56    2.71
  -1  13 -21   16.57    1.23
   1 -13  22    8.65    1.35
  -1  13 -22    7.36    0.61
  -1  13 -22    7.67    0.59
   1 -13  22    9.22    2.13
   1 -13  23    2.86    1.49
   1 -13  23    3.84    0.93
   1 -13  24   -1.45    1.46
   1 -13  24   -0.08    0.56
   1 -13  25    2.58    1.53
   1 -13  25    2.19    0.81
   1 -13  26   -1.35    1.21
   1 -13  26   -1.22    0.76
   1 -13  27   11.01    2.51
   1 -13  27    8.27    1.45
   1 -13  28    0.60    0.99
   1 -13  28   -0.66    0.66
   1 -13  29    5.41    1.87
   1 -13  29    9.74    1.59
   1 -13  30   16.31    3.34
   1 -13  30   12.80    1.82
   1 -13  31    1.68    1.35
   1 -13  31    0.77    0.82
  -1  12  21   11.24    2.65
  -1  12  21   11.06    2.15
  -1  12  20    1.23    1.23
  -1  12  20   -2.41    1.35
  -1  12  19    3.45    1.64
  -1  12  19    2.54    1.20
  -1  12  19    2.60    0.42
  -1  12  18   19.48    3.37
  -1  12  18   20.68    2.91
  -1  12  18   18.98    1.35
  -1  12  17   -0.12    0.88
  -1  12  17    0.33    0.73
  -1  12  17    0.25    0.23
  -1  12  16   12.70    2.84
  -1  12  16   10.94    2.04
  -1  12  16   14.67    1.14
  -1  12  15   26.19    3.88
  -1  12  15   26.29    1.79
  -1  12  15   30.18    3.37
  -1  12  14    1.72    0.42
  -1  12  14    2.42    1.04
  -1  12  13   37.75    2.37
  -1  12  13   29.76    3.55
   1 -12 -13   40.01    2.37
  -1  12  12    5.36    0.73
  -1  12  12    4.99    1.34
   1 -12 -12    5.64    0.71
  -1  12  11    0.18    0.29
  -1  12  11    0.02    0.81
   1 -12 -11    0.71    0.32
  -1  12  10    1.86    0.44
  -1  12  10    2.09    0.84
   1 -12 -10    2.23    0.45
  -1  12   9   51.09    2.93
  -1  12   9   47.26    4.26
   1 -12  -9   49.58    2.87
  -1  12   8    5.00    0.70
  -1  12   8    5.03    1.23
   1 -12  -8    5.46    0.70
  -1  12   7    8.66    0.99
  -1  12   7    9.76    1.68
   1 -12  -7   12.29    1.04
  -1  12   6   59.25    3.45
   1 -12  -6   63.46    3.41
  -1  12   6   53.20    4.56
   1 -12  -5   17.89    1.39
  -1  12   5   15.45    2.14
  -1  12   5   15.47    1.43
   1 -12  -4    0.19    0.24
  -1  12   4    0.38    0.74
  -1  12   4   -0.29    0.35
  -1  12   3   38.33    3.38
   1 -12  -3   37.01    2.36
  -1  12   2    3.08    0.99
   1 -12  -2    5.06    0.71
   1 -12  -1    0.85    0.38
  -1  12   1    1.03    0.66
   1 -12  -1    0.63    0.28
   1 -12   0    8.25    0.94
  -1  12   0    8.13    1.41
   1 -12   0    6.93    0.81
   1 -12   1    2.46    0.50
  -1  12  -1    1.71    0.76
   1 -12   1    1.94    0.47
   1 -12   2   59.09    3.52
   1 -12   2   61.24    3.71
  -1  12  -2   67.00    4.55
   1 -12   3    5.40    0.89
  -1  12  -3    6.00    1.17
   1 -12   3    6.32    0.82
   1 -12   4   40.31    2.82
   1 -12   4   52.81    3.30
  -1  12  -4   44.67    3.49
   1 -12   5   21.58    2.00
  -1  12  -5   18.74    2.11
   1 -12   5   21.85    1.71
   1 -12   6   73.48    4.58
  -1  12  -6   85.18    4.85
   1 -12   6   57.12    3.85
   1 -12   7   24.59    2.38
  -1  12  -7   28.11    2.47
   1 -12   7   26.97    2.01
   1 -12   8   12.64    1.64
  -1  12  -8   14.49    1.67
   1 -12   8   11.72    1.27
   1 -12   9   17.89    2.05
  -1  12  -9   16.97    1.82
   1 -12   9   15.26    1.48
   1 -12  10    1.34    0.73
  -1  12 -10    1.94    0.60
   1 -12  10    2.35    0.56
   1 -12  11  208.79   11.33
  -1  12 -11  229.00   10.59
   1 -12  11  178.99   10.09
   1 -12  12  119.24    7.83
  -1  12 -12  129.06    7.08
   1 -12  12  137.15    7.07
   1 -12  13   54.77    4.51
  -1  12 -13   55.25    3.61
   1 -12  13   57.52    3.73
   1 -12  14  169.20   10.14
  -1  12 -14  168.02    8.75
   1 -12  14  176.09    8.98
   1 -12  15  189.15    9.80
  -1  12 -15  195.64    9.61
   1 -12  15  182.25   11.14
   1 -12  16    5.24    0.97
  -1  12 -16    4.14    0.75
   1 -12  16    4.79    1.49
   1 -12  17   13.98    1.54
  -1  12 -17   11.21    1.16
   1 -12  17   13.31    2.18
   1 -12  18    2.09    0.71
   1 -12  18    0.01    0.94
  -1  12 -18    1.60    0.48
   1 -12  19    1.45    0.62
  -1  12 -19    1.07    0.41
   1 -12  19    2.17    1.10
  -1  12 -19    1.71    0.37
   1 -12  20    1.25    0.61
  -1  12 -20    2.27    0.40
   1 -12  20    0.75    1.00
  -1  12 -20    2.38    0.49
   1 -12  21   10.92    1.51
  -1  12 -21   11.89    0.82
   1 -12  21   13.07    2.53
  -1  12 -21   12.47    0.88
   1 -12  22    3.35    1.45
   1 -12  22    2.30    0.73
   1 -12  23   12.31    2.46
   1 -12  23   11.46    1.50
   1 -12  24   42.35    4.83
   1 -12  24   38.25    3.12
   1 -12  25   16.29    2.99
   1 -12  25   14.32    1.75
   1 -12  26   23.37    3.65
   1 -12  26   20.34    2.14
   1 -12  27   14.99    2.94
   1 -12  27   12.76    1.67
   1 -12  28   -0.02    1.19
   1 -12  28    1.51    0.78
   1 -12  29    1.50    1.29
   1 -12  29    2.36    0.75
   1 -12  30   -0.21    1.25
   1 -12  30    1.57    0.68
   1 -12  31    2.77    1.73
   1 -12  31    6.58    1.32
   1 -12  32    3.87    1.70
   1 -12  32   -0.26    0.75
  -1  11  22    1.65    1.33
  -1  11  22    1.62    1.11
  -1  11  21    3.04    1.09
  -1  11  21    1.19    0.91
  -1  11  21    0.76    0.26
  -1  11  20    6.88    1.99
  -1  11  20    9.24    1.97
  -1  11  20    7.03    0.71
  -1  11  19   23.90    3.68
  -1  11  19   21.13    2.88
  -1  11  19   19.52    1.34
  -1  11  18    1.67    1.29
  -1  11  18   -1.11    0.83
  -1  11  18   -0.06    0.23
  -1  11  17    1.03    1.02
  -1  11  17    2.05    1.00
  -1  11  17    2.11    0.42
  -1  11  16   53.28    5.54
  -1  11  16   54.89    2.99
  -1  11  16   52.25    4.70
  -1  11  15   -0.19    0.30
  -1  11  15   -0.35    0.58
  -1  11  14   23.04    1.56
  -1  11  14   21.92    2.75
  -1  11  13   11.86    1.02
  -1  11  13   12.87    1.94
   1 -11 -13   11.33    1.00
  -1  11  12    1.42    0.35
  -1  11  12    2.02    1.04
   1 -11 -12    1.29    0.32
  -1  11  11    0.27    0.30
  -1  11  11   -1.15    0.89
   1 -11 -11   -0.17    0.27
  -1  11  10    1.39    0.33
  -1  11  10    1.00    0.66
   1 -11 -10    1.65    0.37
  -1  11   9   14.54    1.19
  -1  11   9   11.47    1.79
   1 -11  -9   13.48    1.10
  -1  11   8    9.22    0.93
   1 -11  -8    9.15    0.87
  -1  11   8   10.46    1.74
  -1  11   7    1.47    0.55
  -1  11   7    2.24    0.52
   1 -11  -7    2.60    0.46
  -1  11   6   27.59    1.86
   1 -11  -6   26.92    1.78
  -1  11   6   29.71    2.91
   1 -11  -5    0.57    0.38
  -1  11   5   -0.26    0.62
  -1  11   5    1.00    0.33
   1 -11  -4   54.24    2.98
  -1  11   4   40.14    3.81
  -1  11   4   52.91    3.02
   1 -11  -3    0.64    0.27
  -1  11   3    0.60    0.58
  -1  11   3    0.37    0.34
   1 -11  -2    0.17    0.29
   1 -11  -2    0.34    0.17
  -1  11   2   -0.40    0.59
  -1  11   2    0.30    0.29
   1 -11  -1   52.01    3.01
  -1  11   1   51.56    3.96
   1 -11  -1   51.82    2.86
   1 -11   0   -0.21    0.32
  -1  11   0   -0.06    0.53
   1 -11   0    0.54    0.36
   1 -11   1    0.09    0.31
  -1  11  -1    0.37    0.53
   1 -11   1   -0.20    0.40
   1 -11   2   18.13    1.52
   1 -11   2   23.01    1.74
  -1  11  -2   20.33    2.13
   1 -11   3   -0.05    0.31
  -1  11  -3    0.20    0.45
   1 -11   3   -0.37    0.34
   1 -11   4   -0.02    0.39
  -1  11  -4   -0.30    0.54
   1 -11   4   -0.36    0.36
   1 -11   5    2.75    0.69
  -1  11  -5    0.79    0.56
   1 -11   5    2.32    0.52
   1 -11   6    6.86    1.08
  -1  11  -6    6.97    1.09
   1 -11   6    7.25    0.89
   1 -11   7    3.51    0.90
  -1  11  -7    2.83    0.73
   1 -11   7    1.77    0.47
   1 -11   8   17.09    1.88
  -1  11  -8   18.05    1.77
   1 -11   8   16.10    1.50
   1 -11   9   31.36    2.81
  -1  11  -9   27.78    2.40
   1 -11   9   34.51    2.34
   1 -11  10   37.51    3.26
  -1  11 -10   41.22    2.93
   1 -11  10   41.00    2.76
   1 -11  11    5.63    1.21
  -1  11 -11    6.37    0.98
   1 -11  11    7.30    1.02
   1 -11  12    4.49    0.79
  -1  11 -12    6.06    0.92
   1 -11  12    5.34    1.21
   1 -11  13   -0.14    0.43
  -1  11 -13    0.28    0.44
   1 -11  13    1.70    1.01
   1 -11  14    3.35    0.71
  -1  11 -14    2.98    0.58
   1 -11  14    3.71    1.08
   1 -11  15    1.83    0.62
  -1  11 -15    2.24    0.54
   1 -11  15    1.82    1.08
   1 -11  16   12.26    1.43
  -1  11 -16   12.71    1.20
   1 -11  16   15.00    2.26
   1 -11  17   19.14    1.86
  -1  11 -17   20.57    1.52
   1 -11  17   16.53    2.59
   1 -11  18   24.96    2.14
   1 -11  18   25.51    3.19
  -1  11 -18   24.74    1.66
   1 -11  19   40.91    3.05
  -1  11 -19   40.98    2.52
   1 -11  19   39.79    4.27
  -1  11 -19   41.66    2.32
   1 -11  20    3.29    0.78
  -1  11 -20    2.73    0.32
   1 -11  20    3.00    1.18
  -1  11 -20    2.69    0.40
   1 -11  21    2.58    1.05
   1 -11  21    3.26    0.94
   1 -11  22   17.46    2.81
   1 -11  22    7.93    1.47
   1 -11  23   13.25    2.47
   1 -11  23    7.52    1.42
   1 -11  24    2.31    1.51
   1 -11  24    2.05    0.71
   1 -11  25    2.51    1.52
   1 -11  25    2.75    0.84
   1 -11  26   34.76    4.45
   1 -11  26   34.72    2.94
   1 -11  27    6.52    2.00
   1 -11  27    6.55    1.21
   1 -11  28    9.73    2.63
   1 -11  28   10.10    1.65
   1 -11  29    1.99    1.62
   1 -11  29    5.17    1.14
   1 -11  30    4.96    2.19
   1 -11  30    2.04    0.67
   1 -11  31    4.95    2.11
   1 -11  31    6.80    1.26
   1 -11  32   -0.06    1.41
   1 -11  32    0.49    0.67
  -1  10  23   -0.88    1.44
  -1  10  23   -0.09    0.70
  -1  10  23   -0.06    0.15
  -1  10  22   12.49    2.60
  -1  10  22   16.02    2.52
  -1  10  22   13.36    0.92
  -1  10  21    2.02    1.54
  -1  10  21    0.79    0.88
  -1  10  21    0.18    0.19
  -1  10  20    5.23    1.81
  -1  10  20    2.21    1.01
  -1  10  20    3.30    0.44
  -1  10  19   34.68    4.25
  -1  10  19   40.46    3.89
  -1  10  19   35.92    2.06
  -1  10  18    5.58    1.87
  -1  10  18    3.65    1.23
  -1  10  18    3.10    0.45
  -1  10  17   18.18    2.99
  -1  10  17   17.23    1.23
  -1  10  17   18.06    2.43
  -1  10  16    2.54    0.44
  -1  10  16    0.95    0.67
  -1  10  15    5.04    0.60
  -1  10  15    5.86    1.41
  -1  10  14   16.52    1.20
  -1  10  14   18.05    2.30
  -1  10  13    0.87    0.26
  -1  10  13    0.69    0.50
   1 -10 -13    0.89    0.28
  -1  10  12    2.68    0.46
  -1  10  12    2.48    1.00
   1 -10 -12    3.51    0.48
  -1  10  11   -0.30    0.23
  -1  10  11    0.54    0.79
   1 -10 -11    0.53    0.26
  -1  10  10   13.75    1.06
  -1  10  10   16.25    2.00
   1 -10 -10   13.05    1.04
  -1  10   9    9.57    0.92
  -1  10   9   12.73    1.81
   1 -10  -9   10.82    0.91
  -1  10   8    0.47    0.25
  -1  10   8   -0.03    0.70
   1 -10  -8    0.94    0.32
  -1  10   7   78.82    4.04
   1 -10  -7   75.13    3.95
  -1  10   7   76.44    5.30
   1 -10  -6    5.78    0.65
  -1  10   6    5.35    1.10
  -1  10   6    5.42    0.69
   1 -10  -5    4.35    0.59
  -1  10   5    4.12    1.04
  -1  10   5    4.73    0.60
   1 -10  -4   70.92    3.62
  -1  10   4   67.81    4.73
  -1  10   4   63.41    3.59
   1 -10  -3    0.37    0.22
  -1  10   3   -1.00    0.68
  -1  10   3    0.25    0.27
   1 -10  -2   12.52    1.04
  -1  10   2   10.42    1.55
  -1  10   2    9.87    1.07
   1 -10  -1    1.55    0.41
  -1  10   1    0.37    0.51
   1 -10   0   27.61    1.83
  -1  10   0   27.87    2.52
  -1  10  -1    0.10    0.55
   1 -10   1    1.10    0.36
   1 -10   2   31.38    2.06
  -1  10  -2   36.67    2.82
  -1  10  -3    4.50    0.88
   1 -10   3    4.94    0.68
  -1  10  -4    1.87    0.72
   1 -10   4    1.50    0.50
   1 -10   4    1.28    0.39
   1 -10   5   94.38    5.07
  -1  10  -5  100.60    5.67
   1 -10   5   97.15    5.53
   1 -10   6   10.33    1.01
  -1  10  -6   11.46    1.30
   1 -10   6   11.68    1.35
   1 -10   7   11.73    1.16
  -1  10  -7   12.27    1.39
   1 -10   7   12.37    1.54
   1 -10   8    1.80    0.58
  -1  10  -8    0.53    0.35
   1 -10   8    0.55    0.47
   1 -10   9   16.89    1.50
  -1  10  -9   17.43    1.62
   1 -10   9   15.76    1.93
   1 -10  10  140.26    7.29
  -1  10 -10  146.92    7.45
   1 -10  10  136.51    8.11
   1 -10  11  116.52    5.85
   1 -10  11  102.83    6.62
  -1  10 -11  102.20    5.75
   1 -10  12    3.11    0.73
  -1  10 -12    2.15    0.54
   1 -10  12    1.91    0.82
   1 -10  13   15.96    1.65
  -1  10 -13   17.80    1.51
   1 -10  13   17.30    2.19
   1 -10  14   99.88    5.36
  -1  10 -14   91.28    5.02
   1 -10  14   93.49    6.36
   1 -10  15    4.27    0.75
  -1  10 -15    4.70    0.67
   1 -10  15    4.57    1.22
   1 -10  16   34.13    2.56
   1 -10  16   34.09    3.54
  -1  10 -16   34.59    2.13
   1 -10  17    4.49    1.26
  -1  10 -17    4.22    0.54
  -1  10 -18    3.51    0.55
  -1  10 -18    3.45    0.44
   1 -10  18    3.61    1.30
  -1  10 -19    0.31    0.17
  -1  10 -19    0.44    0.14
   1 -10  19    0.14    1.11
   1 -10  20   -0.35    0.82
   1 -10  21    2.08    1.24
   1 -10  22    4.22    1.45
   1 -10  23    5.28    1.75
   1 -10  24   25.17    3.60
   1 -10  25    1.09    1.07
   1 -10  26    6.92    2.18
   1 -10  27    6.63    1.96
   1 -10  27    6.57    1.24
   1 -10  28   -1.22    1.69
   1 -10  28    0.69    0.67
   1 -10  29    4.13    1.93
   1 -10  29    3.69    0.99
   1 -10  30    1.87    1.22
   1 -10  30    2.38    0.99
   1 -10  31   -0.14    1.25
   1 -10  31    1.07    0.82
   1 -10  32    2.60    1.79
   1 -10  32    3.70    1.10
   1 -10  33    1.47    1.71
   1 -10  33   -0.59    0.72
  -1   9  25    0.18    0.12
  -1   9  25    0.96    0.87
  -1   9  25    0.62    1.09
  -1   9  24    2.02    0.29
  -1   9  24    5.91    1.56
  -1   9  24    1.34    1.15
  -1   9  23    3.03    0.38
  -1   9  23    5.70    1.49
  -1   9  23    2.15    1.28
  -1   9  22    2.45    0.37
  -1   9  22    1.54    0.69
  -1   9  22    5.44    1.82
  -1   9  21    0.35    0.18
  -1   9  21    0.93    0.85
  -1   9  21    1.06    0.84
  -1   9  20   35.86    3.57
  -1   9  20   39.16    4.33
  -1   9  20   34.94    2.00
  -1   9  19    1.16    0.28
  -1   9  19    0.83    0.74
  -1   9  19    0.60    0.95
  -1   9  18    5.39    0.58
  -1   9  18    4.24    1.17
  -1   9  18    4.49    1.71
  -1   9  17   23.82    2.86
  -1   9  17   27.10    1.64
  -1   9  16   -0.25    0.69
  -1   9  16    0.42    0.18
  -1   9  15   -0.15    0.55
  -1   9  15    0.14    0.20
  -1   9  14    1.90    0.80
  -1   9  14    1.89    0.39
  -1   9  13    2.26    0.83
  -1   9  13    1.99    0.38
   1  -9 -12   43.82    2.39
  -1   9  12   49.19    3.84
  -1   9  12   39.23    2.36
   1  -9 -11    1.93    0.36
  -1   9  11    1.58    0.79
  -1   9  11    1.58    0.36
   1  -9 -10   13.49    1.00
  -1   9  10   12.23    1.71
  -1   9  10   13.25    1.03
   1  -9  -9    2.57    0.38
  -1   9   9    3.02    0.93
  -1   9   9    2.48    0.40
   1  -9  -8   17.43    1.20
  -1   9   8   16.84    1.20
   1  -9  -8   17.37    1.24
  -1   9   8   17.23    2.10
  -1   9   7    0.44    0.26
   1  -9  -7    0.73    0.25
   1  -9  -7    0.32    0.20
  -1   9   7    0.04    0.56
   1  -9  -6   77.84    3.97
   1  -9  -6   80.14    3.92
  -1   9   6   79.34    5.18
  -1   9   6   77.72    4.04
   1  -9  -5   -0.43    0.27
   1  -9  -5    0.10    0.17
  -1   9   5    0.06    0.46
  -1   9   5    0.15    0.24
   1  -9  -4   29.70    1.79
  -1   9   4   33.94    2.77
  -1   9   4   30.60    1.83
   1  -9  -4   26.54    1.65
   1  -9  -3   -0.30    0.28
  -1   9   3    0.47    0.56
  -1   9   3   -0.34    0.32
   1  -9  -2    9.74    0.86
  -1   9   2    8.45    1.25
  -1   9   2    8.69    0.84
   1  -9  -1   43.17    2.33
  -1   9   1   38.60    3.05
  -1   9   1   36.47    2.33
   1  -9   0   52.91    2.92
  -1   9   0   52.14    3.64
  -1   9  -1    5.11    0.92
   1  -9   1    6.15    0.69
  -1   9  -2   41.24    2.95
   1  -9   2   37.10    2.28
  -1   9  -3   71.36    4.74
   1  -9   3   87.44    4.31
  -1   9  -4    5.23    0.86
   1  -9   4    5.47    0.71
  -1   9  -5   47.62    3.40
   1  -9   5   56.87    3.07
   1  -9   6  133.35    7.99
  -1   9  -6  159.28    8.00
   1  -9   6  163.82    7.66
   1  -9   7   21.20    1.70
  -1   9  -7   23.06    1.90
   1  -9   7   25.02    2.20
   1  -9   8   10.33    1.21
  -1   9  -8   14.64    1.36
   1  -9   8   12.84    1.49
   1  -9   9    8.95    1.01
  -1   9  -9    8.75    1.00
   1  -9   9    7.93    1.24
   1  -9  10  133.25    6.70
   1  -9  10  124.14    7.48
  -1   9 -10  130.54    6.71
   1  -9  11    0.59    0.64
   1  -9  11    0.64    0.40
  -1   9 -11    0.88    0.29
   1  -9  12   12.78    1.76
  -1   9 -12   11.94    1.13
   1  -9  13   13.87    2.01
  -1   9 -13   14.50    1.23
   1  -9  14    0.13    0.68
  -1   9 -14    0.20    0.20
   1  -9  15    6.41    1.40
  -1   9 -15    6.55    0.70
  -1   9 -16    6.31    0.63
   1  -9  16    5.66    1.39
  -1   9 -17   25.02    1.49
   1  -9  17   23.29    2.85
  -1   9 -18   84.40    4.10
  -1   9 -18   85.15    4.03
   1  -9  18   85.53    6.41
   1  -9  19    1.96    0.88
   1  -9  20   -1.55    1.30
   1  -9  21  136.33    9.31
   1  -9  22   31.16    3.76
   1  -9  23    7.63    2.12
   1  -9  24   19.64    3.12
   1  -9  25   39.78    4.65
   1  -9  26   -0.03    1.01
   1  -9  27    4.33    1.65
   1  -9  28    5.92    2.11
   1  -9  29   -0.13    1.30
   1  -9  30    3.34    1.55
   1  -9  31    2.65    1.58
   1  -9  31    0.07    0.52
   1  -9  32   -2.69    1.62
   1  -9  32   -0.82    0.77
   1  -9  33    1.79    1.59
   1  -9  33    1.69    0.72
  -1   8  26   13.03    2.19
  -1   8  26   14.36    2.70
  -1   8  26   10.33    0.73
  -1   8  25   -0.29    0.18
  -1   8  25    1.38    0.98
  -1   8  25   -0.67    1.17
  -1   8  24    3.91    0.53
  -1   8  24    7.83    1.66
  -1   8  24    3.64    1.33
  -1   8  23   27.49    3.04
  -1   8  23   21.46    1.38
  -1   8  23   23.89    3.31
  -1   8  22    1.73    0.94
  -1   8  22    2.99    0.41
  -1   8  22    2.73    1.35
  -1   8  21   -0.98    0.75
  -1   8  21   -0.31    0.23
  -1   8  21   -1.07    0.92
  -1   8  20   28.72    3.06
  -1   8  20   26.09    1.60
  -1   8  20   28.77    3.51
  -1   8  19    2.36    0.92
  -1   8  19    2.87    0.41
  -1   8  19    0.72    0.78
  -1   8  18   12.28    1.95
  -1   8  18   12.82    0.96
  -1   8  18   13.71    2.37
  -1   8  17    0.54    0.64
  -1   8  17    0.22    0.20
  -1   8  16    1.22    0.64
  -1   8  16    0.89    0.24
  -1   8  15    3.16    1.05
  -1   8  15    3.07    0.42
  -1   8  14   14.32    1.01
  -1   8  14   12.72    1.82
  -1   8  13    9.52    0.80
  -1   8  13    9.70    1.57
  -1   8  12   21.46    1.40
   1  -8 -12   22.92    1.44
  -1   8  12   24.89    2.50
   1  -8 -11    2.24    0.37
   1  -8 -11    2.02    0.54
  -1   8  11    2.77    0.99
  -1   8  11    1.34    0.32
   1  -8 -10    1.05    0.26
   1  -8 -10    1.06    0.40
  -1   8  10    1.02    0.51
  -1   8  10    1.13    0.30
   1  -8  -9   47.84    2.64
   1  -8  -9   50.13    2.97
  -1   8   9   59.42    4.00
  -1   8   9   52.91    2.70
   1  -8  -8    7.88    0.69
   1  -8  -8    8.35    0.87
  -1   8   8    9.02    1.39
  -1   8   8    7.02    0.69
   1  -8  -7   -0.16    0.21
   1  -8  -7   -0.15    0.22
  -1   8   7   -0.11    0.26
  -1   8   7    0.52    0.56
  -1   8   6   20.93    1.34
   1  -8  -6   20.35    1.40
   1  -8  -6   21.71    1.32
  -1   8   6   21.33    2.19
   1  -8  -5   29.87    1.72
  -1   8   5   32.00    2.67
   1  -8  -5   27.66    1.73
  -1   8   5   29.35    1.74
   1  -8  -4   14.16    1.01
  -1   8   4   13.58    1.66
  -1   8   4   14.81    1.07
   1  -8  -3   70.94    3.50
  -1   8   3   67.16    4.41
  -1   8   3   64.78    3.49
   1  -8  -2  118.92    5.39
  -1   8   2   77.88    5.91
  -1   8   2  110.94    5.38
   1  -8  -1   52.27    2.78
  -1   8   1   51.76    3.53
  -1   8   1   49.81    2.80
   1  -8   0   26.42    1.68
  -1   8   0   29.18    2.32
  -1   8  -1  349.28   20.02
   1  -8   1  466.71   19.49
  -1   8  -2   11.61    1.34
   1  -8   2   11.78    1.03
  -1   8  -3   24.61    2.08
   1  -8   3   27.94    1.73
  -1   8  -4  182.30    8.94
   1  -8   4  171.68    8.42
  -1   8  -5   35.96    2.33
   1  -8   5   26.71    2.17
   1  -8   5   30.48    2.02
  -1   8  -6  130.09    6.83
   1  -8   6  146.34    6.92
   1  -8   6  120.95    6.49
  -1   8  -7  243.31   11.20
   1  -8   7  229.29   11.16
   1  -8   7  220.18   10.91
   1  -8   8   63.27    3.55
   1  -8   8   59.10    4.13
  -1   8  -8   65.03    3.70
   1  -8   8   63.95    3.69
   1  -8   9   83.31    5.35
   1  -8   9   88.50    4.71
  -1   8  -9   88.12    4.70
   1  -8  10  214.09   11.30
   1  -8  10  227.96   10.36
  -1   8 -10  203.75   10.25
  -1   8 -11   18.16    1.38
   1  -8  11   16.86    1.96
  -1   8 -12    5.48    0.68
   1  -8  12    4.76    1.11
  -1   8 -13   -0.34    0.28
   1  -8  13   -0.99    0.81
  -1   8 -14   27.32    1.68
   1  -8  14   25.60    2.81
  -1   8 -15    0.98    0.29
   1  -8  15    0.61    0.91
  -1   8 -16   11.40    0.82
   1  -8  16    8.09    1.65
   1  -8  17    3.92    1.44
   1  -8  18    0.09    0.71
   1  -8  19    3.45    1.14
   1  -8  20   19.21    2.83
   1  -8  21   20.26    3.04
   1  -8  22    9.30    2.07
   1  -8  23    7.05    1.94
   1  -8  24   24.06    3.46
   1  -8  25   15.78    2.78
   1  -8  26    1.30    1.20
   1  -8  27    0.03    1.13
   1  -8  28    3.38    1.75
   1  -8  29    4.65    1.84
   1  -8  30    0.66    0.85
   1  -8  31    5.70    2.23
   1  -8  32   -1.16    1.74
   1  -8  33    5.32    2.41
   1  -8  33    5.49    1.28
  -1   7  27    4.49    1.26
  -1   7  27    4.20    1.45
  -1   7  27    3.76    0.43
  -1   7  26    7.51    1.66
  -1   7  26    4.21    1.49
  -1   7  26    4.82    0.48
  -1   7  25    2.55    0.95
  -1   7  25    1.16    0.86
  -1   7  25    1.04    0.27
  -1   7  24    1.35    0.88
  -1   7  24    2.64    1.33
  -1   7  24    1.40    0.29
  -1   7  23    3.74    1.06
  -1   7  23    2.88    1.15
  -1   7  23    3.17    0.43
  -1   7  22   24.65    2.80
  -1   7  22   23.94    3.19
  -1   7  22   24.81    1.55
  -1   7  21    0.53    0.85
  -1   7  21   -0.01    0.93
  -1   7  21    0.58    0.26
  -1   7  20    0.96    0.75
  -1   7  20   -0.13    0.66
  -1   7  20    0.04    0.20
  -1   7  19    4.22    1.15
  -1   7  19    5.67    1.65
  -1   7  19    3.82    0.49
  -1   7  18    0.35    0.49
  -1   7  18    1.08    0.32
  -1   7  17    6.12    1.27
  -1   7  17    7.11    0.66
  -1   7  16   25.88    2.73
  -1   7  16   27.43    1.63
  -1   7  15    9.02    1.42
  -1   7  15    9.97    0.79
  -1   7  14   69.96    4.72
  -1   7  14   66.18    3.37
   1  -7 -13   41.03    3.01
  -1   7  13   44.18    3.48
  -1   7  13   44.69    2.34
   1  -7 -12   25.31    2.04
  -1   7  12   23.89    2.42
  -1   7  12   23.22    1.43
   1  -7 -11   89.65    4.36
   1  -7 -11   86.08    4.97
  -1   7  11   96.06    5.69
  -1   7  11   88.65    4.33
   1  -7 -10   47.54    2.48
   1  -7 -10   45.01    2.96
  -1   7  10   47.13    3.56
  -1   7  10   47.54    2.46
   1  -7  -9   32.79    1.85
  -1   7   9   36.18    1.89
   1  -7  -9   31.75    2.23
  -1   7   9   34.11    2.82
   1  -7  -8    0.88    0.19
   1  -7  -8    0.81    0.42
  -1   7   8    0.88    0.42
  -1   7   8    1.15    0.28
   1  -7  -7    5.35    0.50
   1  -7  -7    6.00    0.73
  -1   7   7    5.53    0.54
  -1   7   7    5.66    1.02
  -1   7   6   30.66    1.67
   1  -7  -6   25.42    1.80
   1  -7  -6   29.12    1.62
  -1   7   6   30.61    2.47
   1  -7  -5  128.69    6.16
  -1   7   5  143.08    7.34
   1  -7  -5  129.04    6.35
  -1   7   5  131.95    6.18
   1  -7  -4    0.06    0.23
  -1   7   4    0.33    0.59
  -1   7   4   -0.29    0.27
   1  -7  -3   71.02    3.61
  -1   7   3   80.01    4.61
  -1   7   3   71.21    3.66
   1  -7  -2  230.72   11.00
  -1   7   2  219.79   11.82
  -1   7   2  258.10   11.08
   1  -7  -1  179.59    8.39
  -1   7   1  187.11    9.25
  -1   7   1  177.38    8.43
  -1   7   0    3.01    0.69
   1  -7   0    4.17    0.50
   1  -7   1  444.24   19.91
  -1   7  -1  413.99   19.85
   1  -7   1  419.57   19.18
   1  -7   2   77.60    4.14
  -1   7  -2   67.25    3.96
   1  -7   2   61.90    3.45
  -1   7  -3   81.54    4.26
   1  -7   3   80.70    4.30
   1  -7   3   62.55    3.72
  -1   7  -4    1.04    0.47
   1  -7   4    1.73    0.61
   1  -7   4    1.07    0.35
  -1   7  -5  392.26   16.50
   1  -7   5  365.49   16.12
  -1   7  -6   58.61    3.35
   1  -7   6   60.04    3.39
   1  -7   6   51.58    3.13
   1  -7   7   17.06    1.36
  -1   7  -7   14.00    1.30
  -1   7  -8  262.03   12.55
   1  -7   8  247.35   13.23
   1  -7   8  285.47   12.66
   1  -7   9   25.48    2.38
   1  -7   9   28.52    1.85
  -1   7  -9   25.46    1.78
   1  -7  10   29.76    2.72
   1  -7  10   32.53    2.00
  -1   7 -10   31.03    1.96
   1  -7  11  471.05   22.81
   1  -7  11  438.50   21.42
  -1   7 -11  507.58   21.46
   1  -7  12   14.29    1.74
   1  -7  12   15.98    1.20
  -1   7 -12   17.59    1.22
   1  -7  13    5.75    1.25
   1  -7  13    7.27    0.66
  -1   7 -13    6.80    0.65
   1  -7  14    2.82    0.87
  -1   7 -14    4.44    0.48
   1  -7  15    8.50    1.61
  -1   7 -15    9.52    0.70
   1  -7  16   -0.26    0.87
   1  -7  17   42.13    3.98
   1  -7  18    5.65    1.30
   1  -7  19    1.22    0.82
   1  -7  20  141.09    9.40
   1  -7  21   21.49    2.90
   1  -7  22   11.78    2.27
   1  -7  23   35.22    4.17
   1  -7  24    3.65    1.43
   1  -7  25    2.63    1.42
   1  -7  26    6.16    1.82
   1  -7  27    5.65    1.89
   1  -7  28   -1.39    1.30
   1  -7  29   30.68    4.26
   1  -7  30    9.33    2.36
   1  -7  31    0.84    1.33
   1  -7  32   -0.06    1.04
   1  -7  33   -0.71    1.12
  -1   6  28    4.44    0.50
  -1   6  28    4.35    1.59
  -1   6  28    4.49    1.12
  -1   6  27    1.50    0.78
  -1   6  27   -0.21    0.78
  -1   6  27    0.74    0.28
  -1   6  26    0.12    0.59
  -1   6  26   -0.24    0.71
  -1   6  26    0.25    0.19
  -1   6  25    4.43    1.29
  -1   6  25    4.40    1.30
  -1   6  25    4.17    0.53
  -1   6  24   13.41    1.97
  -1   6  24   10.02    2.03
  -1   6  24    9.06    0.82
  -1   6  23    8.49    1.58
  -1   6  23    8.77    1.82
  -1   6  23    7.52    0.72
  -1   6  22    9.19    1.65
  -1   6  22    9.68    1.98
  -1   6  22    9.76    0.82
  -1   6  21   15.83    2.01
  -1   6  21   13.61    2.39
  -1   6  21   15.39    1.10
  -1   6  20    1.51    0.71
  -1   6  20    2.61    1.09
  -1   6  20    1.94    0.34
  -1   6  19   14.82    1.96
  -1   6  19   12.69    2.22
  -1   6  19   14.47    1.05
  -1   6  18   16.06    2.04
  -1   6  18   18.65    1.21
  -1   6  17    1.97    0.71
  -1   6  17    2.67    0.40
  -1   6  16   55.23    4.13
  -1   6  16   56.35    2.94
   1  -6 -15   27.42    2.40
  -1   6  15   25.67    2.45
  -1   6  15   23.55    1.47
   1  -6 -14   -0.29    0.56
  -1   6  14   -0.69    0.67
  -1   6  14    0.05    0.16
   1  -6 -13   59.73    3.86
  -1   6  13   47.13    3.83
  -1   6  13   57.77    2.88
   1  -6 -12   18.14    1.83
  -1   6  12   19.94    2.10
  -1   6  12   20.59    1.23
   1  -6 -11    2.77    0.64
  -1   6  11    4.30    0.92
  -1   6  11    3.65    0.41
   1  -6 -10   -0.12    0.20
   1  -6 -10   -0.22    0.41
  -1   6  10   -0.78    0.64
  -1   6  10   -0.09    0.20
   1  -6  -9   89.40    4.25
  -1   6   9   88.55    4.24
   1  -6  -9   82.93    4.86
  -1   6   9   96.83    5.45
   1  -6  -8    5.72    0.50
  -1   6   8    5.96    0.51
   1  -6  -8    6.00    0.81
  -1   6   8    4.94    0.90
   1  -6  -7   91.93    4.38
  -1   6   7   90.96    4.38
   1  -6  -7   87.24    4.80
  -1   6   7  107.52    5.59
   1  -6  -6   -0.01    0.20
   1  -6  -6    0.06    0.29
  -1   6   6   -0.90    0.56
  -1   6   6   -0.05    0.21
  -1   6   5   98.74    4.47
   1  -6  -5   89.93    4.73
  -1   6   5  105.26    5.52
   1  -6  -5   88.94    4.43
  -1   6   4  162.60    8.23
  -1   6   4  180.96    9.19
   1  -6  -4  195.35    8.26
  -1   6   3  149.81    7.69
  -1   6   3  120.12    8.22
  -1   6   2   53.22    2.94
   1  -6  -2   61.37    3.65
  -1   6   2   59.30    3.65
   1  -6  -2   62.99    2.95
  -1   6   1   -0.16    0.24
   1  -6  -1   -0.10    0.22
   1  -6  -1    0.54    0.46
  -1   6   1    0.54    0.34
   1  -6   0  556.83   24.16
   1  -6   0  556.29   24.86
  -1   6   0  483.34   24.71
   1  -6   1   11.09    0.86
   1  -6   1   13.71    1.20
  -1   6  -1    8.35    1.05
   1  -6   2   21.14    1.39
  -1   6  -2   24.92    1.76
   1  -6   2   21.03    1.70
   1  -6   3  260.46   11.27
   1  -6   3  252.47   11.67
  -1   6  -3  208.70   11.49
   1  -6   4   -0.60    0.33
  -1   6  -4   -0.64    0.44
   1  -6   4   -0.07    0.35
   1  -6   5  167.66    7.38
  -1   6  -5  130.19    7.21
   1  -6   6   91.56    4.43
  -1   6  -6   75.23    4.34
   1  -6   7    8.35    0.81
  -1   6  -7    6.45    0.76
   1  -6   8    0.06    0.28
  -1   6  -8   -0.03    0.23
   1  -6   9   16.29    1.21
   1  -6   9   15.27    1.75
  -1   6  -9   17.18    1.22
   1  -6  10   28.59    2.59
   1  -6  10   30.99    1.82
  -1   6 -10   29.65    1.80
   1  -6  11   20.65    2.20
   1  -6  11   18.52    1.25
  -1   6 -11   19.81    1.26
   1  -6  12    4.25    0.50
  -1   6 -12    5.94    0.56
   1  -6  12    5.57    1.25
   1  -6  13   17.13    1.12
  -1   6 -13   19.47    1.16
   1  -6  13   17.97    2.12
   1  -6  14    0.81    0.21
  -1   6 -14    1.37    0.24
   1  -6  14    1.32    0.84
   1  -6  15    0.40    0.73
   1  -6  15    0.38    0.11
   1  -6  16   16.98    2.29
   1  -6  17    5.41    1.26
   1  -6  18    7.34    1.66
   1  -6  19   32.51    3.51
   1  -6  20    1.62    0.99
   1  -6  21   -0.67    1.08
   1  -6  22   -1.51    1.23
   1  -6  23    4.80    1.68
   1  -6  24    9.80    2.23
   1  -6  25    3.48    1.28
   1  -6  26   28.01    3.85
   1  -6  27    0.82    1.07
   1  -6  28   14.87    3.00
   1  -6  29    0.54    0.95
   1  -6  30    2.42    1.72
   1  -6  31    0.73    1.15
   1  -6  32   -2.62    1.69
   1  -6  33   -1.62    1.27
  -1   5  29    0.33    0.29
  -1   5  29    0.78    0.27
  -1   5  29    0.12    0.66
  -1   5  29    0.45    0.59
  -1   5  28    9.16    0.83
  -1   5  28    9.11    1.96
  -1   5  28    8.01    1.50
  -1   5  27    0.93    0.32
  -1   5  27    1.72    1.16
  -1   5  27   -0.09    0.58
  -1   5  26    4.09    1.04
  -1   5  26    3.28    1.16
  -1   5  26    3.19    0.50
  -1   5  25   28.63    2.84
  -1   5  25   28.42    3.32
  -1   5  25   28.76    1.82
  -1   5  24    1.96    0.87
  -1   5  24    3.71    1.28
  -1   5  24    3.26    0.49
  -1   5  23   12.87    1.84
  -1   5  23   15.04    2.30
  -1   5  23   13.90    1.08
  -1   5  22   17.97    2.10
  -1   5  22   16.54    2.39
  -1   5  22   16.01    1.19
  -1   5  21    6.28    1.26
  -1   5  21    3.02    1.12
  -1   5  21    5.07    0.58
  -1   5  20    5.33    1.04
  -1   5  20    6.73    1.60
  -1   5  20    5.82    0.59
  -1   5  19   59.87    4.39
  -1   5  19   63.00    5.10
  -1   5  19   63.40    3.25
  -1   5  18   39.75    3.14
  -1   5  18   36.28    2.07
  -1   5  17   20.98    2.13
  -1   5  17   20.99    1.32
   1  -5 -16  292.64   14.65
  -1   5  16  297.74   14.51
  -1   5  16  283.66   13.08
   1  -5 -15  206.66   10.79
  -1   5  15  195.70   10.62
  -1   5  15  204.38    9.38
   1  -5 -14   51.65    3.65
  -1   5  14   39.13    3.39
  -1   5  14   52.64    2.61
   1  -5 -13   97.86    5.97
  -1   5  13  103.26    6.06
  -1   5  13  104.49    4.91
   1  -5 -12  144.70    7.65
  -1   5  12  143.90    7.75
  -1   5  12  139.75    6.54
   1  -5 -11   19.05    1.79
  -1   5  11   13.81    1.68
  -1   5  11   19.82    1.12
   1  -5 -10   17.45    1.65
  -1   5  10   17.43    1.78
  -1   5  10   17.10    1.02
   1  -5  -9  271.13   12.21
   1  -5  -9  260.93   13.02
  -1   5   9  267.13   13.27
  -1   5   9  271.45   12.17
   1  -5  -8  937.69   40.45
  -1   5   8  866.95   40.42
   1  -5  -8  923.92   41.20
  -1   5   8 1018.12   41.70
   1  -5  -7  196.27   10.49
  -1   5   7  230.16    9.98
   1  -5  -7  217.33    9.96
  -1   5   7  228.84   11.05
   1  -5  -6    4.46    0.38
   1  -5  -6    4.12    0.62
  -1   5   6    4.85    0.85
  -1   5   6    3.49    0.38
   1  -5  -5  178.19    7.71
  -1   5   5  171.31    8.61
   1  -5  -5  175.09    8.17
  -1   5   5  157.39    7.71
  -1   5   4    3.58    0.36
  -1   5   4    4.15    0.73
   1  -5  -4    4.23    0.76
   1  -5  -4    3.98    0.39
  -1   5   3  844.54   38.43
   1  -5  -3  840.90   39.20
  -1   5   3  817.64   39.15
   1  -5  -3  905.70   38.42
  -1   5   2   41.47    2.19
   1  -5  -2   46.69    2.85
  -1   5   2   48.07    2.83
   1  -5  -2   42.58    2.18
   1  -5  -1  189.87    8.17
   1  -5  -1  181.23    8.84
  -1   5   1  142.31    8.59
   1  -5   0   65.65    3.20
  -1   5   0   63.32    3.67
   1  -5   0   66.24    3.70
   1  -5   1  447.30   18.82
   1  -5   1  378.13   19.20
  -1   5  -1  400.10   19.23
   1  -5   2  110.96    5.52
   1  -5   2   98.25    5.78
  -1   5  -3   49.68    2.88
   1  -5   3   50.11    2.86
   1  -5   4  291.77   13.30
  -1   5  -4  280.81   13.31
  -1   5  -5  241.41   11.37
   1  -5   5  246.61   11.39
   1  -5   6    3.16    0.50
  -1   5  -6    3.63    0.48
   1  -5   7   19.14    1.31
  -1   5  -7   20.23    1.32
   1  -5   8  228.99   10.62
  -1   5  -8  230.62   10.61
   1  -5   9  200.23   10.30
   1  -5   9  181.31    9.21
  -1   5  -9  218.73    9.26
   1  -5  10  289.88   14.48
   1  -5  10  290.84   13.22
  -1   5 -10  290.86   13.21
   1  -5  11    0.36    0.22
  -1   5 -11    0.49    0.23
   1  -5  11   -0.95    0.74
   1  -5  12  213.24    9.98
  -1   5 -12  226.06   10.02
   1  -5  12  216.98   11.59
   1  -5  13   95.11    4.44
   1  -5  13   90.99    5.93
  -1   5 -13   92.65    4.48
   1  -5  14   32.26    3.02
  -1   5 -14   31.75    1.73
   1  -5  14   31.71    1.64
   1  -5  15   16.59    0.93
   1  -5  15   15.39    2.14
   1  -5  16    1.81    0.96
   1  -5  17    0.10    0.57
   1  -5  18    7.77    1.67
   1  -5  19    8.81    1.79
   1  -5  20    0.92    0.62
   1  -5  21   36.57    4.33
   1  -5  22    0.90    0.91
   1  -5  23    7.48    1.90
   1  -5  24    7.25    1.88
   1  -5  25   22.28    3.19
   1  -5  26    6.80    1.82
   1  -5  27    3.30    1.79
   1  -5  28   34.29    4.39
   1  -5  29    0.77    1.39
   1  -5  30   -1.53    1.39
   1  -5  31    1.71    1.62
   1  -5  32    6.74    2.24
   1  -5  32    6.50    1.17
   1  -5  33    0.30    1.47
   1  -5  33   -0.23    0.51
  -1   4  29    0.71    0.75
  -1   4  29    1.02    0.65
  -1   4  29    0.73    0.26
  -1   4  28    0.72    0.85
  -1   4  28    1.87    0.82
  -1   4  28    1.02    0.32
  -1   4  27    0.89    0.90
  -1   4  27    1.06    0.62
  -1   4  27    1.04    0.32
  -1   4  26    0.96    0.73
  -1   4  26    0.45    0.46
  -1   4  26    0.13    0.23
  -1   4  25   -0.55    0.75
  -1   4  25    0.11    0.25
  -1   4  25    0.90    0.77
  -1   4  24   -0.44    0.64
  -1   4  24   -0.37    0.21
  -1   4  24    0.32    0.53
  -1   4  23   -0.53    0.69
  -1   4  23    0.24    0.21
  -1   4  22    3.80    0.52
  -1   4  22    3.25    0.84
  -1   4  22    2.63    0.96
  -1   4  21    4.06    0.54
  -1   4  21    4.29    1.02
  -1   4  21    3.55    1.12
  -1   4  20   18.07    1.22
  -1   4  20   16.09    1.84
  -1   4  20   14.01    2.18
  -1   4  19    0.00    0.21
  -1   4  19    0.46    0.45
  -1   4  19   -0.41    0.64
  -1   4  18    5.40    0.58
  -1   4  18    5.79    1.11
  -1   4  17   95.27    4.64
   1  -4 -17   97.99    6.13
  -1   4  17   94.65    5.71
  -1   4  17   88.65    6.11
  -1   4  16   44.06    2.31
   1  -4 -16   43.26    3.48
  -1   4  16   41.79    3.18
  -1   4  16   36.51    3.41
  -1   4  15   37.08    2.01
  -1   4  15   35.52    2.83
   1  -4 -15   38.35    3.13
  -1   4  14   16.84    1.09
  -1   4  14   16.15    1.72
   1  -4 -14   20.94    2.04
  -1   4  13  123.82    5.61
  -1   4  13  103.57    6.47
   1  -4 -13  115.84    6.80
  -1   4  12   11.27    0.76
   1  -4 -12   10.94    1.41
  -1   4  12   13.15    1.41
   1  -4 -11   -0.08    0.49
  -1   4  11    0.18    0.36
  -1   4  11   -0.19    0.16
   1  -4 -10  105.78    5.99
  -1   4  10  115.45    6.01
  -1   4  10  106.98    5.01
   1  -4  -9   32.68    2.44
  -1   4   9   36.29    2.47
  -1   4   9   32.53    1.68
   1  -4  -8   44.26    2.78
  -1   4   8   41.70    2.81
  -1   4   8   40.99    2.03
   1  -4  -7    0.32    0.17
   1  -4  -7    0.10    0.39
  -1   4   7    0.17    0.36
  -1   4   7   -0.09    0.12
   1  -4  -6   10.46    0.60
  -1   4   6    8.98    0.59
   1  -4  -6    7.57    0.88
  -1   4   6   12.76    1.20
  -1   4   5   26.96    1.34
   1  -4  -5   25.86    1.32
   1  -4  -5   26.69    1.75
   1  -4  -5   24.03    1.88
  -1   4   5   27.84    1.99
  -1   4   4  184.27    8.05
   1  -4  -4  169.43    8.02
   1  -4  -4  175.45    8.79
  -1   4   4  208.49    8.91
  -1   4   3   38.87    1.88
   1  -4  -3   37.64    1.86
  -1   4   3   36.33    2.41
   1  -4  -3   35.61    2.43
  -1   4   2   -0.64    0.45
   1  -4  -2   -0.29    0.45
   1  -4  -2   -0.06    0.16
  -1   4   2    0.21    0.16
   1  -4  -1 1206.57   46.38
  -1   4   1 1313.78   46.41
   1  -4   0   74.08    4.03
  -1   4   0   84.95    4.07
   1  -4   0   74.30    3.63
  -1   4  -1   13.48    1.11
   1  -4   1   14.49    1.14
  -1   4  -2   52.43    2.69
   1  -4   2   43.53    2.64
   1  -4   3    8.51    0.81
  -1   4  -3    8.22    0.80
   1  -4   4   34.10    1.93
  -1   4  -4   31.28    1.88
   1  -4   5  125.00    5.95
  -1   4  -5  123.28    5.94
   1  -4   6    8.22    0.67
  -1   4  -6    7.09    0.64
   1  -4   7   21.68    1.32
  -1   4  -7   21.14    1.31
   1  -4   8    9.76    0.71
  -1   4  -8    9.07    0.70
   1  -4   9   24.97    1.42
  -1   4  -9   25.02    1.43
   1  -4  10    6.88    1.15
  -1   4 -10    7.41    0.60
   1  -4  10    7.77    0.61
   1  -4  11    9.67    0.72
   1  -4  11    9.38    1.44
  -1   4 -11   11.12    0.79
   1  -4  12   36.40    3.15
   1  -4  12   38.75    2.01
  -1   4 -12   38.63    2.09
   1  -4  13    2.30    0.69
   1  -4  13    2.79    0.33
  -1   4 -13    2.77    0.37
   1  -4  14    1.35    0.87
   1  -4  14    1.24    0.23
   1  -4  15   39.96    3.54
   1  -4  15   38.77    2.01
   1  -4  16   12.38    1.91
   1  -4  16   12.36    0.83
   1  -4  17    5.16    1.36
   1  -4  17    6.71    0.55
   1  -4  18   27.34    3.11
   1  -4  18   30.15    1.63
   1  -4  18   28.85    1.59
   1  -4  19   27.71    3.33
   1  -4  19   29.94    1.65
   1  -4  19   30.47    1.63
   1  -4  20    3.89    1.38
   1  -4  20    4.62    0.44
   1  -4  20    5.21    0.45
   1  -4  21   15.29    2.43
   1  -4  21   12.27    0.82
   1  -4  21   12.82    0.83
   1  -4  22    0.97    0.93
   1  -4  22    0.73    0.16
   1  -4  22    0.81    0.16
   1  -4  23   22.76    3.15
   1  -4  24   70.85    6.23
   1  -4  25    1.52    1.18
   1  -4  26   14.92    2.68
   1  -4  27   29.60    3.89
   1  -4  28   -0.29    1.27
   1  -4  29    2.02    1.19
   1  -4  30    2.51    1.52
   1  -4  30    1.08    0.52
   1  -4  31    0.43    1.45
   1  -4  31    0.67    0.52
   1  -4  32    0.07    1.23
   1  -4  32    0.38    0.50
   1  -4  33    2.06    1.15
   1  -4  33    3.34    0.91
  -1   3  30    0.77    0.36
  -1   3  30    0.47    0.73
  -1   3  30    0.87    0.53
  -1   3  30    0.24    0.28
  -1   3  29   19.18    2.42
  -1   3  29   20.97    2.31
  -1   3  29   20.83    1.56
  -1   3  28    4.41    1.25
  -1   3  28    5.33    1.08
  -1   3  28    4.23    0.60
  -1   3  27    1.55    0.89
  -1   3  27    1.68    0.69
  -1   3  27    1.69    0.38
  -1   3  26   17.94    2.36
  -1   3  26   16.83    1.95
  -1   3  26   18.91    1.42
  -1   3  25   53.18    3.05
  -1   3  25   49.95    4.24
  -1   3  25   59.23    4.03
  -1   3  24   20.95    2.83
  -1   3  24   22.75    1.58
  -1   3  24   21.05    2.54
  -1   3  24   21.67    2.21
  -1   3  23   22.32    2.77
  -1   3  23   22.30    1.57
  -1   3  23   20.17    2.47
  -1   3  23   23.09    2.28
  -1   3  22   55.79    4.68
  -1   3  22   52.53    2.90
  -1   3  22   51.20    4.24
  -1   3  22   48.63    3.75
  -1   3  21   29.92    3.23
  -1   3  21   31.80    1.95
  -1   3  21   32.96    3.12
  -1   3  21   32.38    2.69
  -1   3  20    3.40    1.18
  -1   3  20    3.50    0.49
  -1   3  20    3.52    0.98
  -1   3  20    4.85    0.94
  -1   3  19    0.51    0.59
  -1   3  19    0.66    0.28
  -1   3  19    1.01    0.64
  -1   3  19    0.03    0.53
  -1   3  18   36.46    2.05
   1  -3 -18   35.58    3.28
  -1   3  18   36.24    2.79
  -1   3  18   35.61    3.28
  -1   3  17   16.84    1.16
   1  -3 -17   20.68    2.24
  -1   3  17   17.74    1.78
  -1   3  17   15.96    2.03
  -1   3  16   -0.03    0.19
   1  -3 -16    0.85    0.57
  -1   3  16   -0.26    0.32
  -1   3  16   -0.87    0.69
  -1   3  15   18.45    1.21
   1  -3 -15   21.71    2.27
  -1   3  15   23.44    1.95
  -1   3  15   20.76    2.20
  -1   3  14   52.76    2.73
   1  -3 -14   57.26    3.98
  -1   3  14   55.95    3.51
  -1   3  14   55.45    3.91
  -1   3  13   15.36    0.97
   1  -3 -13   14.87    1.70
  -1   3  13   16.45    1.54
  -1   3  13   14.85    1.76
  -1   3  12   13.39    0.87
   1  -3 -12   11.77    1.50
  -1   3  12   13.58    1.45
  -1   3  12   14.44    1.63
  -1   3  11  513.49   21.51
   1  -3 -11  496.41   22.79
  -1   3  11  469.71   22.69
  -1   3  10  522.47   23.00
   1  -3 -10  503.89   24.16
  -1   3  10  508.52   23.85
  -1   3  10  504.89   24.06
  -1   3   9   99.34    4.52
  -1   3   9   93.97    5.25
   1  -3  -9   92.04    5.43
  -1   3   8   72.41    3.38
   1  -3  -8   70.21    4.18
  -1   3   8   77.18    4.14
  -1   3   7  232.71   10.25
  -1   3   7  230.38   11.03
   1  -3  -7  204.70   10.97
  -1   3   6  123.39    5.63
   1  -3  -6  114.49    5.60
  -1   3   6  104.93    4.81
   1  -3  -6   97.58    5.43
  -1   3   5  219.75    9.73
   1  -3  -5  225.49    9.73
   1  -3  -5  224.41   10.37
  -1   3   5  218.82   10.43
  -1   3   4  475.43   19.41
   1  -3  -4  372.63   19.26
  -1   3   3  936.08   39.06
   1  -3  -3  968.47   39.06
  -1   3   2   14.97    1.40
   1  -3  -2   25.40    1.60
   1  -3  -2   22.23    1.11
  -1   3   1  137.77    6.90
   1  -3  -1  128.10    6.87
   1  -3  -1  149.94    6.51
  -1   3   0   27.05    2.00
   1  -3   0   44.70    2.19
   1  -3   1  135.04    6.16
  -1   3  -1  121.76    6.14
   1  -3   2  125.38    5.77
  -1   3  -2  115.11    5.72
   1  -3   3   25.51    1.54
  -1   3  -3   27.31    1.57
   1  -3   4   13.54    0.91
  -1   3  -4   12.75    0.90
   1  -3   5  155.69    7.32
  -1   3  -5  160.26    7.33
   1  -3   6  498.30   23.18
  -1   3  -6  539.70   23.20
  -1   3  -7  277.56   11.97
   1  -3   7  250.73   11.94
  -1   3  -8  101.85    4.72
   1  -3   8   96.14    4.67
   1  -3   9   58.16    3.81
  -1   3  -9   58.31    2.96
   1  -3   9   58.39    2.90
  -1   3 -10    3.05    0.40
   1  -3  10    3.27    0.72
   1  -3  10    3.59    0.40
  -1   3 -11   45.45    2.52
   1  -3  11   46.69    2.38
   1  -3  11   47.14    3.47
  -1   3 -12   10.96    0.95
   1  -3  12   11.16    1.58
   1  -3  12   11.47    0.82
   1  -3  13    6.28    0.57
   1  -3  13    6.84    1.29
   1  -3  14  131.81    6.21
   1  -3  14  123.81    7.73
   1  -3  15   31.02    1.79
   1  -3  15   31.31    3.04
   1  -3  16    5.50    0.59
   1  -3  16    4.89    1.20
   1  -3  17    6.07    0.62
   1  -3  17    6.55    1.42
   1  -3  18    6.64    0.68
   1  -3  18    6.83    0.67
   1  -3  18    5.67    1.34
   1  -3  19   81.16    4.35
   1  -3  19   88.84    4.34
   1  -3  19   88.19    6.39
   1  -3  20   33.56    2.10
   1  -3  20   36.63    2.11
   1  -3  20   35.44    3.77
   1  -3  21   14.08    1.11
   1  -3  21   15.23    1.15
   1  -3  21   15.97    2.48
   1  -3  22   88.05    4.51
   1  -3  22   89.07    4.52
   1  -3  22   91.09    6.85
   1  -3  23    0.87    0.31
   1  -3  23   -0.62    0.91
   1  -3  23    0.29    0.32
   1  -3  24   39.61    4.31
   1  -3  24   36.73    2.23
   1  -3  24   40.02    2.28
   1  -3  25   93.18    7.38
   1  -3  25   93.57    4.78
   1  -3  25   97.06    4.79
   1  -3  26   25.24    3.52
   1  -3  26   22.18    1.46
   1  -3  26   22.41    1.45
   1  -3  27    9.54    1.29
   1  -3  27   13.85    2.68
   1  -3  27    9.78    0.85
   1  -3  27   10.98    0.83
   1  -3  28    7.25    1.13
   1  -3  28    8.91    2.10
   1  -3  28    5.96    0.57
   1  -3  28    4.91    0.48
   1  -3  29    2.11    1.24
   1  -3  29    3.54    0.80
   1  -3  30    0.74    1.20
   1  -3  30    2.23    0.63
   1  -3  31    8.63    2.24
   1  -3  31   10.19    1.35
   1  -3  32    2.88    1.40
   1  -3  32    2.69    0.82
  -1   2  31   -0.14    0.30
  -1   2  31   -0.38    0.54
  -1   2  31    0.41    0.35
  -1   2  31   -0.08    0.58
  -1   2  30    0.65    0.46
  -1   2  30    0.07    0.49
  -1   2  30    0.14    0.40
  -1   2  30    0.33    0.30
  -1   2  29    6.78    1.33
  -1   2  29    7.21    0.90
  -1   2  29    8.24    1.29
  -1   2  28    0.85    0.86
  -1   2  28    0.68    0.59
  -1   2  28    0.70    0.37
  -1   2  28    2.01    0.79
  -1   2  27    0.63    1.04
  -1   2  27   -0.93    0.52
  -1   2  27   -0.01    0.25
  -1   2  27    0.16    0.41
  -1   2  26   -0.01    0.90
  -1   2  26    0.61    0.60
  -1   2  26    0.24    0.29
  -1   2  26   -0.37    0.36
  -1   2  25    0.97    0.90
  -1   2  25    1.11    0.64
  -1   2  25    1.42    0.44
  -1   2  25    1.22    0.58
  -1   2  24    0.01    0.74
  -1   2  24    0.56    0.61
  -1   2  24    0.49    0.31
  -1   2  24   -0.17    0.39
  -1   2  23    5.66    1.43
  -1   2  23    6.37    1.18
  -1   2  23    6.67    0.76
  -1   2  23    5.68    0.98
  -1   2  22   -0.64    0.93
  -1   2  22    0.72    0.74
  -1   2  22   -0.08    0.24
  -1   2  22    0.55    0.37
  -1   2  21    4.42    1.23
  -1   2  21    4.57    1.14
  -1   2  21    3.90    0.55
  -1   2  21    3.70    0.83
  -1   2  20    1.13    0.89
  -1   2  20    1.89    0.79
  -1   2  20    0.18    0.20
  -1   2  20    0.73    0.50
  -1   2  19    0.08    0.66
  -1   2  19    0.49    0.56
  -1   2  19   -0.06    0.20
  -1   2  19    0.00    0.36
   1  -2 -19    0.26    0.55
  -1   2  18   20.71    1.35
   1  -2 -18   19.56    2.42
  -1   2  18   18.44    1.77
  -1   2  18   19.68    2.35
  -1   2  17    7.78    0.72
  -1   2  17    7.07    1.00
   1  -2 -17    7.19    1.32
  -1   2  17    8.02    1.46
  -1   2  16    9.51    0.78
  -1   2  16    8.37    1.11
  -1   2  16    9.51    1.54
   1  -2 -16   10.11    1.59
  -1   2  15   18.95    1.23
  -1   2  15   18.70    1.65
  -1   2  15   19.54    2.13
   1  -2 -15   19.89    2.15
  -1   2  14    0.09    0.18
  -1   2  14    0.11    0.33
  -1   2  14    0.04    0.58
   1  -2 -14   -0.62    0.58
  -1   2  13    3.20    0.38
  -1   2  13    2.66    0.54
   1  -2 -13    2.23    0.66
  -1   2  13    2.99    0.79
  -1   2  12    7.93    0.64
   1  -2 -12    8.92    1.26
  -1   2  12    7.24    1.21
  -1   2  12    8.29    0.98
  -1   2  11   52.80    2.66
   1  -2 -11   54.24    3.67
  -1   2  11   58.15    3.24
  -1   2  11   47.46    3.55
  -1   2  10   41.10    1.96
   1  -2 -10   39.02    2.90
  -1   2  10   27.80    2.29
  -1   2  10   38.63    2.76
  -1   2   9   90.98    3.94
   1  -2  -9   84.42    4.94
  -1   2   9   64.04    4.33
  -1   2   9   73.62    4.77
  -1   2   8  106.51    4.86
   1  -2  -8   89.26    5.59
  -1   2   8  107.66    5.43
   1  -2  -8  116.07    5.54
  -1   2   8  104.29    5.68
  -1   2   7  174.19    7.55
  -1   2   7  183.52    8.19
   1  -2  -7  125.18    8.01
  -1   2   7  169.17    8.41
   1  -2  -7  164.74    8.36
  -1   2   6    0.66    0.30
   1  -2  -6    0.11    0.26
   1  -2  -6    0.66    0.47
   1  -2  -5   39.72    2.21
  -1   2   5   36.98    2.13
   1  -2  -5   28.83    2.15
  -1   2   4    4.53    0.60
   1  -2  -4    3.64    0.54
   1  -2  -4    3.97    0.66
  -1   2   3  105.17    5.13
   1  -2  -3  104.03    5.15
   1  -2  -2  316.04   13.26
  -1   2   2  266.97   13.20
   1  -2  -1  157.95    6.21
  -1   2   1  102.11    6.03
   1  -2   0    0.60    0.27
  -1   2   0    0.77    0.31
   1  -2   1   48.15    2.54
  -1   2  -1   51.61    2.57
   1  -2   2    1.36    0.30
  -1   2  -2    1.91    0.34
  -1   2  -3   86.41    4.17
   1  -2   3   88.74    4.18
  -1   2  -4   64.94    3.06
   1  -2   4   58.94    3.04
   1  -2   5   -0.02    0.17
  -1   2  -5    0.15    0.22
   1  -2   6  105.78    4.96
  -1   2  -6  104.67    4.99
  -1   2  -7   89.22    4.43
   1  -2   7   93.28    4.38
  -1   2  -8  161.71    7.60
   1  -2   8  162.46    7.53
  -1   2  -9   -0.05    0.26
   1  -2   9    0.61    0.49
   1  -2   9    0.12    0.20
   1  -2  10    0.65    0.53
  -1   2 -10    1.09    0.38
   1  -2  10    1.50    0.35
   1  -2  11   20.84    2.05
  -1   2 -11   19.38    1.44
   1  -2  11   19.35    1.28
   1  -2  12   52.68    3.78
   1  -2  12   51.46    2.81
   1  -2  13    1.74    0.70
   1  -2  13    2.66    0.43
   1  -2  14   93.33    5.92
   1  -2  14   92.29    4.73
   1  -2  15   21.83    2.48
   1  -2  15   21.65    1.54
   1  -2  16   10.57    1.68
   1  -2  16   11.85    1.07
   1  -2  17    7.79    1.61
   1  -2  17    6.07    0.73
   1  -2  18   49.78    4.38
   1  -2  18   50.15    3.02
   1  -2  18   52.68    2.98
   1  -2  19   37.10    3.58
   1  -2  19   34.73    2.29
   1  -2  19   33.39    2.25
   1  -2  20    2.90    1.34
   1  -2  20    2.36    0.54
   1  -2  20    3.22    0.59
   1  -2  21   12.73    2.21
   1  -2  21   18.82    1.55
   1  -2  21   18.71    1.52
   1  -2  22   31.53    3.60
   1  -2  22   32.05    2.19
   1  -2  22   30.81    2.14
   1  -2  23   88.07    7.06
   1  -2  23   96.49    5.19
   1  -2  23   99.11    5.17
   1  -2  24    2.58    0.60
   1  -2  24    3.40    1.32
   1  -2  24    3.86    0.70
   1  -2  24    3.70    0.74
   1  -2  25   45.09    2.80
   1  -2  25   44.45    4.64
   1  -2  25   42.29    2.76
   1  -2  25   45.96    3.06
   1  -2  26   24.54    1.82
   1  -2  26   22.12    3.17
   1  -2  26   23.03    1.77
   1  -2  26   24.11    2.03
   1  -2  27    0.59    0.37
   1  -2  27   -0.81    0.87
   1  -2  27    0.33    0.28
   1  -2  27   -0.02    0.34
   1  -2  28    2.74    0.50
   1  -2  28    3.51    0.76
   1  -2  28    2.09    0.91
   1  -2  28    3.58    0.61
   1  -2  29    0.59    0.47
   1  -2  29    1.50    1.38
   1  -2  29    0.37    0.31
   1  -2  29    0.33    0.26
   1  -2  30    2.34    0.64
   1  -2  30    2.88    1.42
   1  -2  30    1.53    0.40
   1  -2  30    1.29    0.36
   1  -2  31    1.20    0.55
   1  -2  31    0.38    0.99
   1  -2  31    1.09    0.29
   1  -2  31    0.47    0.21
   1  -2  32   -0.41    1.20
   1  -2  32   -0.03    0.37
  -1   1  31    7.78    1.07
  -1   1  31    8.38    2.20
  -1   1  31    6.63    1.21
  -1   1  31    9.15    1.03
  -1   1  31    9.81    1.29
  -1   1  30    8.92    2.36
  -1   1  30    7.77    1.10
  -1   1  30    9.15    1.30
  -1   1  30    9.35    1.03
  -1   1  30   10.36    1.34
  -1   1  29   11.09    2.41
  -1   1  29    8.12    1.26
  -1   1  29    9.42    1.03
  -1   1  29   11.22    1.42
  -1   1  28    0.64    0.97
  -1   1  28    0.79    0.55
  -1   1  28    0.27    0.28
  -1   1  28   -0.32    0.47
  -1   1  27   29.56    2.70
  -1   1  27   30.54    2.11
  -1   1  27   30.64    2.49
  -1   1  27   30.89    3.74
  -1   1  26   42.88    3.38
  -1   1  26   50.09    4.76
  -1   1  26   45.08    2.76
  -1   1  26   43.09    3.19
  -1   1  25    7.40    1.71
  -1   1  25    8.05    1.41
  -1   1  25    7.78    0.89
  -1   1  25    8.30    1.15
  -1   1  24    0.92    0.90
  -1   1  24    0.61    0.55
  -1   1  24    1.03    0.39
  -1   1  24    0.92    0.46
  -1   1  23   17.54    2.50
  -1   1  23   16.56    1.93
  -1   1  23   15.78    1.34
  -1   1  23   16.71    1.65
  -1   1  22   72.95    5.68
  -1   1  22   70.58    3.80
  -1   1  22   66.35    4.20
  -1   1  22   70.60    4.68
  -1   1  21   22.30    1.55
  -1   1  21   18.81    2.47
  -1   1  21   19.77    1.80
  -1   1  21   20.54    2.10
  -1   1  20    1.63    0.43
  -1   1  20    0.92    0.61
  -1   1  20    0.31    0.67
  -1   1  20    1.51    0.52
  -1   1  19   46.17    2.56
  -1   1  19   44.39    3.91
   1  -1 -19   43.94    3.87
  -1   1  19   41.80    2.89
  -1   1  19   40.86    3.23
  -1   1  18    1.04    0.34
  -1   1  18    0.59    0.62
   1  -1 -18    1.49    0.85
  -1   1  18    1.30    0.87
  -1   1  18    1.25    0.61
  -1   1  17  100.62    5.06
  -1   1  17  101.72    6.62
  -1   1  17  102.98    5.51
   1  -1 -17  104.69    6.65
  -1   1  16   12.28    1.18
  -1   1  16   12.56    1.76
   1  -1 -16   10.92    1.60
  -1   1  15   15.56    1.36
   1  -1 -15   15.58    1.95
  -1   1  15   12.65    1.90
  -1   1  14   78.21    5.01
  -1   1  14   70.67    4.09
   1  -1 -14   80.30    5.06
  -1   1  13   39.53    3.20
  -1   1  13   42.63    2.62
   1  -1 -13   41.07    3.25
  -1   1  12   66.36    4.51
  -1   1  12   71.76    3.86
   1  -1 -12   68.65    4.59
  -1   1  11  188.42    8.60
  -1   1  11  138.91    7.54
   1  -1 -11  174.84    8.54
  -1   1  10   31.32    2.46
  -1   1  10   28.85    1.91
   1  -1 -10   31.42    2.48
  -1   1   9  408.78   19.54
  -1   1   9  428.74   18.93
   1  -1  -9  388.18   19.53
  -1   1   8  448.70   24.20
   1  -1  -8  548.13   23.88
  -1   1   8  551.48   23.81
   1  -1  -8  519.57   24.35
  -1   1   7   11.74    1.27
   1  -1  -7   14.42    1.05
  -1   1   7   12.38    0.98
   1  -1  -7   10.71    1.15
  -1   1   6 1118.33   47.99
   1  -1  -6 1086.14   48.00
  -1   1   6 1044.02   48.33
   1  -1  -6 1026.09   48.33
   1  -1  -5  493.09   18.36
   1  -1  -5  429.69   18.63
  -1   1   4   81.09    3.95
   1  -1  -4   81.82    3.94
   1  -1  -4   71.72    4.13
  -1   1   3  579.92   25.17
   1  -1  -3  544.89   25.18
   1  -1  -2  961.66   40.60
  -1   1   2  868.99   40.56
  -1   1   1  265.71   10.71
   1  -1  -1  207.09   10.64
  -1   1  -1 4770.65  210.37
  -1   1  -2    0.52    0.20
   1  -1   2    0.52    0.22
   1  -1   3   64.54    3.16
  -1   1  -3   65.15    3.19
   1  -1   4    8.77    0.71
  -1   1  -4    9.99    0.75
  -1   1  -5   56.32    2.83
   1  -1   5   53.73    2.79
  -1   1  -6  128.72    6.37
   1  -1   6  138.94    6.35
  -1   1  -7  223.50   10.47
   1  -1   7  226.04   10.42
  -1   1  -8   56.02    3.04
   1  -1   8   52.35    2.91
  -1   1  -9   12.80    1.10
   1  -1   9   12.81    1.37
   1  -1   9   11.62    1.02
   1  -1  10    0.22    0.51
   1  -1  10    0.01    0.27
  -1   1 -10    0.48    0.48
   1  -1  11   41.67    3.12
   1  -1  11   40.79    2.49
   1  -1  12    4.56    1.02
   1  -1  12    3.55    0.62
   1  -1  13   56.70    3.87
   1  -1  13   46.96    2.95
   1  -1  14   14.38    1.91
   1  -1  14   15.17    1.38
   1  -1  15    0.67    0.57
   1  -1  15    0.90    0.42
   1  -1  16    3.30    0.95
   1  -1  16    3.86    0.65
   1  -1  17   13.67    2.02
   1  -1  17   11.04    1.19
   1  -1  18    8.67    1.72
   1  -1  18    7.46    0.99
   1  -1  18    8.69    0.95
   1  -1  19  121.14    6.14
   1  -1  19  122.26    7.74
   1  -1  19  108.19    6.15
   1  -1  20    8.24    1.13
   1  -1  20    8.10    1.84
   1  -1  20    7.48    1.02
   1  -1  20    8.67    1.03
   1  -1  21   46.57    3.07
   1  -1  21   46.99    4.32
   1  -1  21   46.23    3.01
   1  -1  21   44.41    2.93
   1  -1  22   56.31    3.58
   1  -1  22   53.18    4.85
   1  -1  22   56.06    3.52
   1  -1  22   57.51    3.51
   1  -1  23   16.09    1.59
   1  -1  23   18.74    2.67
   1  -1  23   15.16    1.55
   1  -1  23   18.21    1.60
   1  -1  24   32.95    2.46
   1  -1  24   28.00    3.48
   1  -1  24   32.17    2.39
   1  -1  24   31.64    2.40
   1  -1  25   19.64    1.77
   1  -1  25   16.62    2.56
   1  -1  25   18.33    1.70
   1  -1  25   16.96    1.72
   1  -1  26    0.44    0.34
   1  -1  26    0.20    1.01
   1  -1  26    0.88    0.36
   1  -1  26    0.51    0.49
   1  -1  27   39.75    2.79
   1  -1  27   36.43    4.38
   1  -1  27   38.93    2.77
   1  -1  27   40.70    2.86
   1  -1  28    4.72    0.82
   1  -1  28    4.16    1.53
   1  -1  28    4.19    0.89
   1  -1  28    4.03    0.81
   1  -1  29    3.26    0.70
   1  -1  29    4.50    0.84
   1  -1  29    1.72    1.36
   1  -1  29    4.54    0.79
   1  -1  30    3.22    0.75
   1  -1  30    0.68    1.23
   1  -1  30    2.78    0.61
   1  -1  30    3.19    0.61
   1  -1  31   11.36    1.37
   1  -1  31   11.23    2.37
   1  -1  31   12.39    1.24
   1  -1  31   11.10    1.30
   1  -1  32    6.43    1.04
   1  -1  32    5.58    0.81
   1  -1  32    5.82    2.23
   1  -1  32    5.50    0.79
  -1   0  32    1.32    0.48
  -1   0  32    1.07    0.48
  -1   0  32    0.61    0.36
  -1   0  32    1.71    0.55
  -1   0  32   -0.02    1.12
  -1   0  31    0.28    0.37
  -1   0  31    1.93    1.43
  -1   0  31   -0.08    0.39
  -1   0  31    0.37    0.34
  -1   0  31    0.31    0.32
  -1   0  30    0.38    0.41
  -1   0  30   -0.32    1.24
  -1   0  30    0.39    0.29
  -1   0  30    0.56    0.35
  -1   0  30    0.03    0.36
  -1   0  29    1.35    1.21
  -1   0  29    1.62    0.46
  -1   0  29    1.62    0.49
  -1   0  29    1.15    0.51
  -1   0  28   -1.02    1.25
  -1   0  28   -0.09    0.34
  -1   0  28    0.37    0.37
  -1   0  28    0.41    0.37
  -1   0  27    5.13    1.66
  -1   0  27    4.18    0.68
  -1   0  27    4.21    0.78
  -1   0  27    3.75    0.78
  -1   0  26    6.34    1.66
  -1   0  26   11.10    1.13
  -1   0  26    8.41    1.17
  -1   0  26    9.18    1.13
  -1   0  25    3.38    0.63
  -1   0  25    4.51    1.43
  -1   0  25    2.39    0.67
  -1   0  25    3.00    0.68
  -1   0  24   14.32    1.61
  -1   0  24   16.84    1.39
  -1   0  24   17.33    2.59
  -1   0  24   14.86    1.46
  -1   0  23    2.94    0.57
  -1   0  23    4.75    1.59
  -1   0  23    3.07    0.80
  -1   0  23    2.40    0.56
  -1   0  22   10.82    1.40
  -1   0  22   11.34    1.13
  -1   0  22   12.05    2.01
  -1   0  22   13.18    1.28
  -1   0  21    4.19    1.31
  -1   0  21    1.81    0.60
  -1   0  21    2.23    0.53
   1   0 -20   10.76    1.90
  -1   0  20   10.23    1.77
  -1   0  20    9.29    1.25
  -1   0  20    9.26    0.99
   1   0 -19   -0.35    0.54
  -1   0  19    0.56    0.88
  -1   0  19   -0.47    0.41
  -1   0  19   -0.15    0.30
  -1   0  18    1.17    0.44
  -1   0  18    1.28    0.62
  -1   0  18    1.48    0.99
   1   0 -18    2.07    1.03
  -1   0  17    0.66    0.74
   1   0 -17    0.79    0.75
  -1   0  17    0.92    0.38
   1   0 -16   64.86    4.71
  -1   0  16   62.70    3.55
  -1   0  16   60.36    4.52
   1   0 -15    2.26    0.87
  -1   0  15    3.79    1.06
  -1   0  15    2.12    0.45
  -1   0  14    7.83    1.40
   1   0 -14    9.02    1.50
  -1   0  14    8.06    0.87
  -1   0  13   21.00    2.26
   1   0 -13   26.02    2.41
  -1   0  13   24.18    1.66
   1   0 -12   84.70    5.22
  -1   0  12   84.21    4.25
  -1   0  12   70.71    4.92
  -1   0  11   18.46    1.94
   1   0 -11   26.02    2.35
  -1   0  11   26.37    1.65
  -1   0  10    5.82    0.98
   1   0 -10    5.63    1.05
  -1   0  10    5.72    0.62
  -1   0   9   -0.09    0.59
   1   0  -9   -0.88    0.57
  -1   0   9    0.17    0.21
   1   0  -9    0.32    0.21
   1   0  -8  102.11    5.54
   1   0  -8  110.50    4.88
  -1   0   8   88.82    4.79
  -1   0   8  100.81    5.51
  -1   0   7    2.14    0.33
   1   0  -7    2.58    0.33
   1   0  -7    2.08    0.54
  -1   0   7    2.30    0.62
  -1   0   6    5.34    0.49
   1   0  -6    6.16    0.78
  -1   0   6    5.51    0.75
   1   0  -6    4.52    0.49
  -1   0   5   51.41    3.37
   1   0  -5   55.63    3.38
  -1   0   5   62.91    2.84
   1   0  -5   59.31    3.01
  -1   0   5   61.83    3.02
  -1   0   4   39.54    2.26
   1   0  -4   42.17    2.27
  -1   0   4   30.40    1.71
   1   0  -4   34.61    1.72
  -1   0   4   40.80    1.90
   1   0  -4   42.65    1.90
   1   0  -3    1.49    0.19
   1   0  -3    1.16    0.53
  -1   0   3    1.04    0.17
  -1   0   3    1.14    0.27
   1   0  -3    1.63    0.31
  -1   0   2    5.66    0.48
  -1   0   2    6.45    0.37
   1   0  -2    5.32    0.37
   1   0  -2    4.17    0.45
   1   0   2   10.18    0.81
  -1   0  -2   11.73    0.84
   1   0   2   11.40    0.70
  -1   0  -2   11.66    0.72
   1   0   3  184.13    8.28
   1   0   3  170.51    8.10
  -1   0  -3  182.66    8.29
   1   0   4    2.16    0.34
   1   0   4    1.96    0.41
  -1   0  -4    2.28    0.41
   1   0   5   41.33    2.09
   1   0   5   38.01    2.22
  -1   0  -5   37.51    2.29
   1   0   6   -0.01    0.23
   1   0   6   -0.46    0.32
  -1   0  -6   -0.46    0.33
   1   0   7   25.56    1.74
  -1   0  -7   26.76    1.85
   1   0   8   -0.27    0.43
  -1   0  -8    0.41    0.34
   1   0   8    0.63    0.38
   1   0   9    3.15    0.72
   1   0   9    3.01    0.58
   1   0  10   52.30    3.56
   1   0  10   55.23    3.22
   1   0  11   11.98    1.53
   1   0  11   12.28    1.23
   1   0  12   16.94    1.80
   1   0  12   13.53    1.16
   1   0  12   14.52    1.42
   1   0  13   63.22    4.49
   1   0  13   72.08    3.69
   1   0  13   66.74    4.01
   1   0  14    1.97    0.76
   1   0  14    4.01    0.60
   1   0  14    2.41    0.63
   1   0  15   86.56    5.63
   1   0  15   85.59    4.48
   1   0  15   82.90    4.84
   1   0  16    3.13    0.93
   1   0  16    3.76    0.62
   1   0  16    3.61    0.79
   1   0  17   88.27    6.03
   1   0  17   90.98    4.70
   1   0  17   82.96    5.03
   1   0  18    1.54    0.51
   1   0  18    2.50    1.13
   1   0  18    0.48    0.42
   1   0  18    1.70    0.59
   1   0  19   20.94    1.95
   1   0  19   26.84    2.87
   1   0  19   23.72    1.93
   1   0  19   21.17    1.71
   1   0  20   21.41    2.00
   1   0  20   21.71    2.64
   1   0  20   21.10    1.91
   1   0  20   22.83    1.74
   1   0  21   32.73    2.73
   1   0  21   39.14    3.84
   1   0  21   37.29    2.73
   1   0  21   38.01    2.52
   1   0  22   28.18    2.39
   1   0  22   27.44    2.10
   1   0  22   18.60    2.79
   1   0  22   29.98    2.36
   1   0  23   28.10    2.15
   1   0  23   29.10    3.38
   1   0  23   29.43    2.40
   1   0  23   29.39    2.49
   1   0  24    6.43    1.14
   1   0  24    6.21    0.82
   1   0  24    7.64    1.82
   1   0  24    6.03    0.99
   1   0  25    0.49    0.46
   1   0  25    0.85    0.84
   1   0  25    0.36    0.43
   1   0  25    1.01    0.42
   1   0  26   13.50    1.57
   1   0  26   13.07    2.39
   1   0  26   13.39    1.51
   1   0  26   12.72    1.34
   1   0  27    2.64    0.71
   1   0  27    2.72    1.13
   1   0  27    2.47    0.71
   1   0  27    3.12    0.70
   1   0  28    7.47    1.15
   1   0  28    7.47    1.81
   1   0  28    7.40    1.22
   1   0  28    7.64    1.02
   1   0  29    2.93    0.81
   1   0  29    4.27    1.67
   1   0  29    1.91    0.68
   1   0  29    1.61    0.49
   1   0  30    0.42    0.40
   1   0  30    0.89    0.48
   1   0  30   -0.63    1.14
   1   0  30    0.55    0.47
   1   0  31    1.43    0.52
   1   0  31    0.53    0.49
   1   0  31    2.59    1.36
   1   0  31    0.52    0.41
  -1  -1  32    5.55    0.84
  -1  -1  32    6.97    1.03
  -1  -1  32    5.08    1.49
  -1  -1  31    4.74    0.56
  -1  -1  31    6.12    0.91
  -1  -1  31    3.95    0.48
  -1  -1  31    5.92    0.92
  -1  -1  31    6.56    1.96
  -1  -1  30    3.32    0.54
  -1  -1  30    4.41    0.76
  -1  -1  30    2.16    0.40
  -1  -1  30    3.66    0.70
  -1  -1  30    1.08    1.11
  -1  -1  29    7.99    0.86
  -1  -1  29    7.13    0.97
  -1  -1  29    5.72    0.74
  -1  -1  29    6.71    1.88
  -1  -1  29    5.82    0.87
  -1  -1  28    3.58    0.65
  -1  -1  28    4.08    1.56
  -1  -1  28    2.92    0.64
  -1  -1  28    2.58    0.58
  -1  -1  27    4.62    0.73
  -1  -1  27    3.56    1.30
  -1  -1  27    4.49    0.77
  -1  -1  27    3.29    0.61
  -1  -1  26    7.71    0.90
  -1  -1  26    7.80    1.86
  -1  -1  26    8.02    0.94
  -1  -1  26    6.94    0.90
  -1  -1  25    1.60    0.54
  -1  -1  25    1.44    0.41
  -1  -1  25    0.30    1.21
  -1  -1  24   10.21    1.13
  -1  -1  24   11.94    2.12
  -1  -1  24    9.30    1.04
  -1  -1  23   48.38    5.10
  -1  -1  23   68.03    3.71
  -1  -1  23   62.94    3.79
  -1  -1  22    0.12    0.66
  -1  -1  22    0.20    0.35
  -1  -1  22    0.34    0.29
  -1  -1  21    9.66    1.90
  -1  -1  21    7.34    0.87
  -1  -1  21    8.33    1.01
  -1  -1  20   24.07    2.85
  -1  -1  20   23.21    1.86
  -1  -1  20   23.60    1.67
   1   1 -20   26.65    2.97
  -1  -1  19    7.68    0.84
   1   1 -19    8.21    1.63
  -1  -1  19    7.64    1.63
  -1  -1  19    8.54    1.04
  -1  -1  18   81.59    4.24
   1   1 -18   87.47    5.92
  -1  -1  18   78.73    4.50
  -1  -1  18   75.48    5.63
   1   1 -17   10.62    1.69
  -1  -1  17    8.44    1.62
  -1  -1  17   10.70    1.08
  -1  -1  17    9.75    0.91
  -1  -1  16    0.91    0.29
   1   1 -16    0.64    0.76
  -1  -1  16    0.33    0.62
  -1  -1  15   14.83    1.12
  -1  -1  15   14.12    1.89
   1   1 -15   14.97    1.90
  -1  -1  14    2.80    1.00
   1   1 -14    3.33    0.96
  -1  -1  14    2.28    0.38
  -1  -1  13  132.28    7.47
  -1  -1  13  126.10    6.10
   1   1 -13  127.85    7.41
  -1  -1  12  913.03   40.13
   1   1 -12  825.74   40.01
  -1  -1  12  866.52   38.63
  -1  -1  11   14.07    1.63
   1   1 -11   14.80    1.67
  -1  -1  11   11.58    0.86
  -1  -1  10   86.91    5.18
  -1  -1  10   85.20    4.21
   1   1 -10   89.71    5.29
   1   1 -10   88.12    4.23
  -1  -1   9  444.40   23.30
  -1  -1   9  489.32   22.36
   1   1  -9  496.73   23.46
   1   1  -9  527.46   22.40
  -1  -1   8   41.23    3.32
  -1  -1   8   57.01    2.75
   1   1  -8   55.72    3.58
   1   1  -8   56.49    2.76
  -1  -1   7  546.90   23.95
  -1  -1   7  495.68   23.04
  -1  -1   7  545.49   23.03
   1   1  -7  493.64   23.85
   1   1  -7  505.03   23.01
  -1  -1   6 1019.40   44.43
  -1  -1   6 1004.26   44.40
   1   1  -6  946.92   45.11
   1   1  -6 1049.91   44.41
  -1  -1   5    7.52    0.94
   1   1  -5    5.20    0.87
  -1  -1   5    8.87    0.58
  -1  -1   5    7.60    0.55
   1   1  -5    8.15    0.57
  -1  -1   4   54.33    3.17
   1   1  -4   62.60    3.25
   1   1  -4   65.67    2.76
   1   1  -4   63.89    2.77
  -1  -1   4   57.69    2.75
   1   1  -3  439.68   22.79
   1   1  -3  639.43   23.41
   1   1  -3  660.92   22.95
  -1  -1   3  623.49   22.96
   1   1  -2  102.58    4.10
  -1  -1   2   83.51    4.07
   1   1  -2   82.03    4.17
  -1  -1   2   81.14    4.19
   1   1  -1  254.95   12.10
  -1  -1   1  285.14   12.12
  -1  -1   1  285.72   12.32
   1   1  -1  260.86   12.28
  -1  -1   0  781.33   34.70
   1   1   0  700.96   34.42
   1   1   0  749.09   34.68
  -1  -1  -1  243.12   10.14
   1   1   1  213.85   10.11
  -1  -1  -1  209.10   10.40
   1   1   1  227.76   10.41
  -1  -1  -2  518.32   21.62
   1   1   2  436.73   21.58
   1   1   2  524.58   22.00
  -1  -1  -2  491.60   21.99
   1   1   3   48.46    2.18
  -1  -1  -3   36.17    2.13
   1   1   3   44.98    2.51
  -1  -1  -3   44.11    2.54
   1   1   4  575.27   27.62
  -1  -1  -4  602.06   28.10
   1   1   4  584.06   28.04
   1   1   5   95.66    4.64
  -1  -1  -5  107.60    4.71
  -1  -1  -5   91.31    5.10
   1   1   5   88.27    5.02
   1   1   6  208.67    9.27
  -1  -1  -6  194.03    9.81
   1   1   6  191.29    9.73
   1   1   7   62.30    3.08
   1   1   7   56.95    3.51
   1   1   8   56.02    3.54
   1   1   8   62.57    3.07
   1   1   8   54.76    3.50
   1   1   9  251.35   12.89
   1   1   9  276.17   12.23
   1   1   9  256.08   12.81
   1   1  10  136.52    7.57
   1   1  10  145.42    6.85
   1   1  10  144.87    7.49
   1   1  11  151.13    7.94
   1   1  11  142.80    7.02
   1   1  11  151.91    7.71
   1   1  12  343.69   17.04
   1   1  12  349.84   16.03
   1   1  12  353.64   16.76
   1   1  13    1.04    0.79
   1   1  13    2.38    0.54
   1   1  13    2.12    0.77
   1   1  14    5.33    1.16
   1   1  14    5.95    0.71
   1   1  14    5.94    0.98
   1   1  15    1.71    0.82
   1   1  15    0.62    0.22
   1   1  15    1.28    0.51
   1   1  16   -0.05    0.59
   1   1  16    0.08    0.30
   1   1  16    0.73    0.57
   1   1  17   11.02    1.80
   1   1  17   11.20    1.07
   1   1  17   12.07    1.49
   1   1  18   55.31    3.15
   1   1  18   54.57    4.41
   1   1  18   53.45    3.58
   1   1  18   48.59    3.67
   1   1  19   16.48    1.39
   1   1  19   12.14    1.97
   1   1  19   16.11    1.70
   1   1  19   15.91    1.75
   1   1  20    1.23    0.46
   1   1  20    1.34    1.00
   1   1  20    0.75    0.38
   1   1  20    1.02    0.41
   1   1  21   29.02    2.12
   1   1  21   29.65    3.22
   1   1  21   35.26    2.68
   1   1  21   32.48    2.76
   1   1  22    4.65    0.75
   1   1  22    1.35    0.65
   1   1  22    4.09    0.87
   1   1  22    2.63    0.80
   1   1  23    0.73    0.41
   1   1  23    0.08    0.77
   1   1  23    0.09    0.35
   1   1  23    0.56    0.52
   1   1  24   12.76    1.27
   1   1  24   11.34    2.12
   1   1  24   13.49    1.59
   1   1  24   12.30    1.65
   1   1  25    0.63    0.35
   1   1  25   -0.03    0.69
   1   1  25    0.22    0.37
   1   1  25   -0.38    0.49
   1   1  26   -0.51    0.40
   1   1  26   -0.07    1.02
   1   1  26    0.45    0.47
   1   1  26   -0.59    0.57
   1   1  27    1.12    0.47
   1   1  27   -0.63    0.91
   1   1  27    0.11    0.40
   1   1  27    1.19    0.57
   1   1  28    3.33    0.90
   1   1  28    2.95    1.34
   1   1  28    3.59    0.85
   1   1  28    2.70    0.64
   1   1  29    2.59    0.84
   1   1  29    1.69    1.26
   1   1  29    1.33    0.59
   1   1  29    2.06    0.56
   1   1  30    1.51    0.69
   1   1  30    1.75    1.30
   1   1  30    1.03    0.62
   1   1  30    1.47    0.53
   1   1  31    0.50    0.44
   1   1  31   -0.05    0.38
   1   1  31    0.19    0.97
   1   1  31   -0.42    0.47
  -1  -2  33    0.48    0.44
  -1  -2  33   -1.04    1.15
  -1  -2  33    0.16    0.49
  -1  -2  32    0.43    0.43
  -1  -2  32    2.99    1.50
  -1  -2  32    1.19    0.57
  -1  -2  31    1.29    0.56
  -1  -2  31    2.00    1.48
  -1  -2  31    0.75    0.45
  -1  -2  30    0.17    0.41
  -1  -2  30    0.61    1.17
  -1  -2  30    0.10    0.39
  -1  -2  29    0.21    0.35
  -1  -2  29    0.51    0.32
  -1  -2  29    0.56    1.12
  -1  -2  28    6.55    2.02
  -1  -2  28    5.67    0.87
  -1  -2  27    3.21    1.20
  -1  -2  27    3.90    0.43
  -1  -2  27    3.50    0.42
  -1  -2  26   -0.35    0.92
  -1  -2  26    0.02    0.18
  -1  -2  26   -0.13    0.17
  -1  -2  25    3.86    1.35
  -1  -2  25    5.53    0.60
  -1  -2  25    5.66    0.60
  -1  -2  24    6.31    1.76
  -1  -2  24    5.62    0.61
  -1  -2  24    5.51    0.62
  -1  -2  23    1.74    0.98
  -1  -2  23    2.19    0.38
  -1  -2  23    1.98    0.38
  -1  -2  22   -0.11    0.80
  -1  -2  22    0.04    0.19
  -1  -2  22    0.25    0.19
  -1  -2  21    5.25    1.47
  -1  -2  21    4.10    0.50
  -1  -2  21    4.38    0.58
  -1  -2  20    4.49    0.53
  -1  -2  20    4.25    1.22
  -1  -2  20    3.71    0.55
   1   2 -20    4.03    1.17
  -1  -2  19   13.61    1.00
  -1  -2  19   12.03    1.91
  -1  -2  19   13.05    1.09
   1   2 -19   12.60    2.01
  -1  -2  18    9.96    0.88
  -1  -2  18    9.35    0.78
   1   2 -18    7.56    1.60
  -1  -2  18    7.66    1.54
  -1  -2  17    5.87    0.66
  -1  -2  17    5.73    0.55
  -1  -2  17    6.58    1.41
   1   2 -17    5.28    1.41
  -1  -2  16    8.18    0.77
  -1  -2  16    7.97    0.67
   1   2 -16    8.16    1.49
  -1  -2  16    9.11    1.63
  -1  -2  15    3.55    0.52
  -1  -2  15    3.18    0.38
   1   2 -15    3.83    1.09
  -1  -2  15    2.71    1.06
  -1  -2  14  113.84    8.32
  -1  -2  14  158.03    7.09
   1   2 -14  153.62    8.75
  -1  -2  13   13.17    0.85
  -1  -2  13   12.91    1.76
   1   2 -13   14.01    1.69
  -1  -2  12   74.92    4.77
  -1  -2  12   70.10    3.38
   1   2 -12   71.15    4.69
  -1  -2  11  393.39   17.70
   1   2 -11  352.23   17.56
  -1  -2  11  356.23   16.06
   1   2 -10    3.40    0.31
  -1  -2  10    3.12    0.84
   1   2 -10    3.80    0.88
  -1  -2  10    3.08    0.30
   1   2  -9    0.81    0.17
  -1  -2   9    0.15    0.58
   1   2  -9    1.97    0.73
  -1  -2   9    0.56    0.13
  -1  -2   9    0.71    0.27
   1   2  -8  358.40   16.01
  -1  -2   8  356.06   16.22
  -1  -2   8  337.85   17.06
   1   2  -8  346.81   17.13
  -1  -2   8  366.07   16.03
  -1  -2   7  163.37    9.08
  -1  -2   7  178.93    8.42
   1   2  -7  186.70    8.27
   1   2  -7  199.53    9.31
  -1  -2   7  182.22    8.29
  -1  -2   6    7.42    0.63
   1   2  -6    8.02    0.55
  -1  -2   6    9.49    1.09
   1   2  -6    9.15    1.07
  -1  -2   6    7.85    0.58
  -1  -2   5    2.43    0.33
  -1  -2   5    2.40    0.66
   1   2  -5    1.28    0.52
   1   2  -5    2.58    0.32
  -1  -2   5    2.66    0.40
   1   2  -5    2.22    0.36
  -1  -2   4   19.38    1.14
  -1  -2   4   13.10    1.33
   1   2  -4   18.86    1.11
   1   2  -4   11.85    1.00
   1   2  -4   19.57    1.43
  -1  -2   4   20.79    1.09
  -1  -2   3    1.19    0.50
   1   2  -3    1.49    0.34
  -1  -2   3    1.17    0.29
   1   2  -3    0.78    0.47
   1   2  -3    0.54    0.28
  -1  -2   3    1.22    0.38
   1   2  -2  590.94   22.00
   1   2  -2  515.65   22.18
  -1  -2   2  517.30   22.23
   1   2  -2  513.73   22.26
   1   2  -1    9.73    0.88
  -1  -2   1    8.26    0.83
  -1  -2   1    7.49    0.61
   1   2  -1    8.61    0.64
  -1  -2   0   27.37    1.78
   1   2   0   26.74    1.76
   1   2   0   27.79    1.41
  -1  -2   0   22.61    1.38
  -1  -2  -1  139.72    6.80
   1   2   1  133.22    6.74
   1   2   1  139.10    6.31
  -1  -2  -1  135.18    6.29
  -1  -2  -2    2.90    0.66
   1   2   2    3.80    0.70
   1   2   2    3.29    0.37
  -1  -2  -2    3.04    0.38
  -1  -2  -3  111.45    6.10
   1   2   3  108.67    6.02
   1   2   3  118.50    5.50
  -1  -2  -3  122.19    5.52
   1   2   4  123.74    6.65
   1   2   4  131.71    6.05
  -1  -2  -4  129.74    6.04
   1   2   5   42.20    3.05
   1   2   5   50.99    2.54
  -1  -2  -5   50.61    2.56
   1   2   6    0.81    0.50
   1   2   6    0.05    0.21
  -1  -2  -6    0.29    0.21
   1   2   7  120.77    6.78
   1   2   7  124.63    7.12
  -1  -2  -7  150.39    6.52
   1   2   7  136.31    6.41
   1   2   8    6.91    0.89
   1   2   8    7.05    1.08
   1   2   8    7.02    0.63
   1   2   9    4.16    0.75
   1   2   9    5.07    0.96
   1   2   9    4.51    0.51
   1   2  10  232.37   11.21
   1   2  10  242.68   11.48
   1   2  10  216.70   10.42
   1   2  11    2.70    0.61
   1   2  11    2.96    0.86
   1   2  11    2.47    0.48
   1   2  12    0.82    0.61
   1   2  12    0.32    0.45
   1   2  12    0.54    0.27
   1   2  13    0.41    0.52
   1   2  13   -0.53    0.56
   1   2  13    0.34    0.27
   1   2  14    8.22    1.32
   1   2  14    7.06    1.23
   1   2  14    7.94    0.78
   1   2  15    7.97    1.36
   1   2  15    8.28    1.32
   1   2  15    8.54    0.84
   1   2  16    4.44    1.10
   1   2  16    3.76    0.82
   1   2  16    4.33    0.58
   1   2  17    4.57    0.95
   1   2  17    7.24    1.48
   1   2  17    6.05    1.06
   1   2  17    5.12    0.66
   1   2  18    8.11    1.35
   1   2  18    9.03    1.55
   1   2  18    8.44    1.32
   1   2  18    7.93    0.89
   1   2  19    5.12    1.15
   1   2  19    5.68    1.25
   1   2  19    6.34    1.09
   1   2  19    7.01    0.83
   1   2  20    4.08    1.03
   1   2  20    3.19    0.92
   1   2  20    2.83    0.81
   1   2  20    2.67    0.52
   1   2  21    1.85    0.80
   1   2  21    2.04    0.47
   1   2  21    1.84    1.01
   1   2  21    2.08    0.68
   1   2  22   54.59    4.82
   1   2  22   61.19    3.55
   1   2  22   62.66    4.26
   1   2  22   60.08    4.39
   1   2  23    4.38    0.69
   1   2  23    3.85    1.27
   1   2  23    5.69    1.12
   1   2  23    4.62    1.06
   1   2  24    1.25    0.44
   1   2  24    3.21    1.27
   1   2  24    1.04    0.55
   1   2  24    0.73    0.53
   1   2  25   34.00    3.10
   1   2  25   28.29    3.52
   1   2  25   36.49    3.04
   1   2  25   34.55    2.40
   1   2  26    0.54    0.53
   1   2  26   -0.96    0.81
   1   2  26    0.84    0.47
   1   2  26    1.95    0.53
   1   2  27   -0.64    0.74
   1   2  27   -0.06    0.79
   1   2  27   -0.06    0.43
   1   2  27    0.83    0.48
   1   2  28    0.95    0.65
   1   2  28    3.78    1.63
   1   2  28    1.46    0.70
   1   2  28    1.92    0.62
   1   2  29    0.64    0.74
   1   2  29   -0.32    0.43
   1   2  29    0.97    1.09
   1   2  29    0.58    0.60
   1   2  30    0.91    1.20
   1   2  30    0.62    0.36
   1   2  30    1.03    0.70
   1   2  30    0.62    0.58
  -1  -3  33   -0.68    0.58
  -1  -3  33    1.63    1.66
  -1  -3  33    0.99    0.54
  -1  -3  32    3.34    0.68
  -1  -3  32    3.75    0.81
  -1  -3  32    3.00    1.77
  -1  -3  31    5.34    2.00
  -1  -3  31    1.89    0.62
  -1  -3  30    0.62    0.44
  -1  -3  30    0.08    1.13
  -1  -3  29    0.16    0.41
  -1  -3  29    2.23    1.08
  -1  -3  28    4.91    0.92
  -1  -3  28    5.46    1.99
  -1  -3  27   22.66    1.98
  -1  -3  27   28.45    3.68
  -1  -3  26    0.44    0.97
  -1  -3  25   31.07    3.84
  -1  -3  24   30.18    3.53
  -1  -3  23    1.28    1.17
  -1  -3  22    2.93    1.14
  -1  -3  21    0.61    0.74
   1   3 -20   46.12    4.17
  -1  -3  20   41.47    4.03
   1   3 -19    0.14    0.64
  -1  -3  19    0.08    0.90
  -1  -3  18    1.83    0.83
   1   3 -18    2.31    1.03
   1   3 -17    5.33    1.32
  -1  -3  17    2.96    1.16
   1   3 -16   38.92    3.42
  -1  -3  16   40.80    3.61
   1   3 -15   42.68    3.52
  -1  -3  15   31.85    3.22
   1   3 -14   94.68    6.14
  -1  -3  14   99.32    6.27
   1   3 -13  258.75   13.25
  -1  -3  13  251.50   13.24
   1   3 -12  170.64    9.06
  -1  -3  12  152.09    8.80
   1   3 -11  448.25   20.84
  -1  -3  11  452.00   19.56
   1   3 -10  295.63   15.09
  -1  -3  10  279.85   14.96
  -1  -3  10  318.23   14.05
  -1  -3   9    8.23    1.19
   1   3  -9    8.04    1.21
  -1  -3   9    6.76    0.69
  -1  -3   8  147.21    9.77
  -1  -3   8  211.02    9.26
   1   3  -8  200.74    8.97
   1   3  -8  190.44   10.11
  -1  -3   8  201.25    9.07
  -1  -3   7  358.70   16.91
   1   3  -7  371.94   17.78
   1   3  -7  398.33   16.84
  -1  -3   7  329.37   17.61
  -1  -3   7  376.96   17.00
  -1  -3   6   -0.48    0.53
   1   3  -6   -0.53    0.69
  -1  -3   6    0.40    0.23
   1   3  -6    0.07    0.18
  -1  -3   6    0.00    0.22
   1   3  -6    0.16    0.29
  -1  -3   5 2137.09   91.53
  -1  -3   5 2165.38   91.98
   1   3  -5 2442.27   91.46
   1   3  -5 2236.85   92.06
   1   3  -5 2135.65   91.43
   1   3  -4  354.86   15.51
  -1  -3   4  320.85   15.93
  -1  -3   4  323.24   15.73
   1   3  -4  337.33   15.67
   1   3  -4  333.99   15.93
  -1  -3   4  364.56   15.52
  -1  -3   3   20.12    1.51
   1   3  -3   23.45    1.32
   1   3  -3   21.39    1.58
  -1  -3   3   21.27    1.55
   1   3  -3   19.31    1.48
  -1  -3   3   24.40    1.31
  -1  -3   2    1.45    0.41
   1   3  -2    1.81    0.39
   1   3  -2    1.85    0.53
  -1  -3   2    2.54    0.59
   1   3  -2    1.75    0.46
  -1  -3   2    2.60    0.39
  -1  -3   1   30.87    1.76
   1   3  -1   33.47    1.79
  -1  -3   1   34.50    2.25
   1   3  -1   35.00    2.22
   1   3  -1   32.47    1.88
  -1  -3   0  123.88    6.82
   1   3   0  124.41    6.76
   1   3   0  128.13    6.24
  -1  -3   0  148.02    6.29
   1   3   1  136.14    7.47
  -1  -3  -1  144.85    6.89
   1   3   1  157.93    6.92
   1   3   2  717.92   29.57
   1   3   2  654.36   28.66
  -1  -3  -2  612.73   28.64
   1   3   3   -0.10    0.45
   1   3   3   -0.32    0.23
  -1  -3  -3   -0.45    0.25
   1   3   4  128.56    6.92
   1   3   4  125.58    6.08
  -1  -3  -4  134.67    6.10
   1   3   5    2.58    0.70
   1   3   5    1.78    0.29
  -1  -3  -5    2.16    0.32
   1   3   6    2.42    0.79
   1   3   6    1.62    0.32
   1   3   6    1.39    0.39
  -1  -3  -6    1.97    0.33
   1   3   7   12.05    1.09
   1   3   7   10.43    1.36
   1   3   7   10.95    0.84
  -1  -3  -7   10.56    0.90
   1   3   8   27.59    2.09
   1   3   8   32.85    2.60
   1   3   8   31.49    1.82
  -1  -3  -8   33.30    1.88
   1   3   9    8.41    1.04
   1   3   9    8.40    1.24
   1   3   9    8.05    0.75
  -1  -3  -9    8.10    0.78
   1   3  10  112.87    6.39
   1   3  10  109.11    6.78
   1   3  10  125.90    5.84
   1   3  11   11.66    1.27
   1   3  11   12.98    1.68
   1   3  11   13.56    1.04
   1   3  12    2.81    0.71
   1   3  12    2.35    0.72
   1   3  12    3.87    0.51
   1   3  13    0.35    0.43
   1   3  13   -0.32    0.44
   1   3  13    0.65    0.33
   1   3  14    3.55    0.80
   1   3  14    2.96    0.91
   1   3  14    3.74    0.56
   1   3  15    2.05    0.80
   1   3  15    2.14    0.82
   1   3  15    3.13    0.49
   1   3  16   10.22    1.51
   1   3  16    8.93    1.43
   1   3  16   10.57    1.44
   1   3  16   11.34    0.99
   1   3  17   14.76    2.00
   1   3  17   13.82    1.85
   1   3  17   13.74    1.69
   1   3  17   16.85    1.31
   1   3  18    5.94    1.29
   1   3  18    4.30    1.09
   1   3  18    6.18    1.14
   1   3  18    4.87    0.72
   1   3  19    2.67    0.90
   1   3  19    0.77    0.63
   1   3  19    4.30    0.90
   1   3  19    3.55    0.62
   1   3  20    3.93    1.06
   1   3  20    6.67    1.38
   1   3  20    6.38    1.23
   1   3  20    4.94    0.75
   1   3  21    0.30    0.48
   1   3  21    0.23    0.63
   1   3  21   -0.10    0.45
   1   3  21    0.18    0.25
   1   3  22    0.73    0.55
   1   3  22    1.03    0.81
   1   3  22    2.09    0.77
   1   3  22    1.09    0.45
   1   3  23    1.17    0.68
   1   3  23    1.45    0.91
   1   3  23    0.65    0.45
   1   3  23    1.80    0.52
   1   3  24    0.80    0.55
   1   3  24    1.04    0.95
   1   3  24    1.44    0.77
   1   3  24    1.85    0.51
   1   3  25    1.46    0.63
   1   3  25   -0.11    0.83
   1   3  25    1.10    0.70
   1   3  25    1.69    0.46
   1   3  26    5.26    1.25
   1   3  26    5.33    1.60
   1   3  26    5.04    1.18
   1   3  26    5.11    0.80
   1   3  27   12.71    1.94
   1   3  27   13.61    1.40
   1   3  27   13.39    2.39
   1   3  27   15.64    2.02
   1   3  28    1.57    1.26
   1   3  28    3.69    0.72
   1   3  28    4.38    1.20
   1   3  28    5.05    1.19
   1   3  29   -0.66    0.85
   1   3  29    0.27    0.33
   1   3  29    0.88    0.90
   1   3  29   -0.24    0.58
  -1  -4  33    1.84    0.69
  -1  -4  33    1.37    1.14
  -1  -4  32    0.63    1.08
  -1  -4  32    0.68    0.46
  -1  -4  31   15.60    3.15
  -1  -4  31   16.35    1.73
  -1  -4  30   15.72    3.04
  -1  -4  30   15.41    1.63
  -1  -4  29    0.62    1.20
  -1  -4  29    1.24    0.51
  -1  -4  28    8.70    2.22
  -1  -4  28    8.60    1.14
  -1  -4  27    7.73    2.24
  -1  -4  27    9.86    1.19
  -1  -4  26    1.14    1.03
  -1  -4  26    1.17    0.60
  -1  -4  25    7.16    1.81
  -1  -4  25   10.53    1.20
  -1  -4  24   -0.81    0.87
  -1  -4  24    1.26    0.53
  -1  -4  23    3.43    1.37
  -1  -4  22    4.35    1.62
  -1  -4  21    5.12    1.37
  -1  -4  20    5.01    1.46
   1   4 -20    8.05    1.68
  -1  -4  19    7.80    1.59
   1   4 -19    8.19    1.58
   1   4 -18   22.11    2.67
  -1  -4  18   24.03    2.82
  -1  -4  17   10.81    1.81
   1   4 -17    9.61    1.64
   1   4 -16    2.07    1.02
  -1  -4  16    2.92    1.07
  -1  -4  15    6.41    1.37
   1   4 -15    5.56    1.28
  -1  -4  15    6.09    0.77
  -1  -4  14    4.15    1.00
   1   4 -14    4.67    1.26
  -1  -4  14    4.30    0.64
   1   4 -13   89.21    5.71
  -1  -4  13   88.34    4.60
  -1  -4  13   89.00    5.76
   1   4 -12   16.66    1.96
  -1  -4  12   12.96    1.79
  -1  -4  12   17.21    1.32
   1   4 -11    0.25    0.65
  -1  -4  11    2.36    0.97
  -1  -4  11    0.71    0.34
  -1  -4  10   13.90    1.59
   1   4 -10   14.56    1.67
  -1  -4  10   11.12    1.03
   1   4  -9  262.50   13.77
   1   4  -9  273.11   12.58
  -1  -4   9  257.54   13.72
  -1  -4   9  310.95   12.98
   1   4  -8   57.41    3.82
   1   4  -8   62.04    3.01
  -1  -4   8   56.68    3.12
  -1  -4   8   54.37    3.72
  -1  -4   7   61.13    3.50
  -1  -4   7   79.47    4.34
   1   4  -7   71.29    3.54
   1   4  -7   75.68    4.29
  -1  -4   6  154.41    8.78
  -1  -4   6  176.07    8.30
   1   4  -6  187.62    8.33
   1   4  -6  177.76    8.40
   1   4  -6  178.41    8.97
  -1  -4   5   54.35    3.68
   1   4  -5   74.18    3.48
  -1  -4   5   65.88    3.39
   1   4  -5   69.07    3.88
   1   4  -5   67.58    3.61
   1   4  -4   22.50    1.31
  -1  -4   4   17.68    1.48
   1   4  -4   21.18    1.55
   1   4  -4   20.80    1.55
  -1  -4   4   16.94    1.21
   1   4  -3  891.08   37.57
  -1  -4   3  877.92   37.86
   1   4  -3  774.91   37.94
   1   4  -3  780.02   37.79
  -1  -4   3  849.51   37.51
   1   4  -2    0.02    0.27
  -1  -4   2   -0.15    0.32
   1   4  -2   -0.86    0.60
   1   4  -2   -0.03    0.33
  -1  -4   2    0.28    0.22
   1   4  -1    3.93    0.47
   1   4  -1    3.06    0.63
   1   4  -1    4.11    0.48
  -1  -4   1    3.49    0.44
  -1  -4   0  159.22    6.75
   1   4   0  154.98    6.74
   1   4   0  136.80    7.40
   1   4   0  125.53    6.61
   1   4   1  291.35   11.91
  -1  -4  -1  234.58   11.83
   1   4   1  255.18   12.68
  -1  -4  -2   77.39    3.73
   1   4   2   74.41    3.73
   1   4   2   72.43    4.53
   1   4   3    0.13    0.22
  -1  -4  -3    0.29    0.21
   1   4   3   -0.27    0.57
   1   4   4  141.22    6.76
  -1  -4  -4  149.90    6.79
   1   4   4  135.11    7.75
   1   4   5    0.96    0.29
   1   4   5    1.12    0.27
  -1  -4  -5    1.57    0.35
   1   4   5    0.84    0.67
   1   4   6  352.15   15.11
   1   4   6  325.82   16.36
  -1  -4  -6  318.09   15.08
   1   4   6  327.17   15.20
   1   4   7   54.76    3.88
   1   4   7   51.83    2.79
  -1  -4  -7   53.97    2.82
   1   4   7   52.60    2.98
   1   4   8   50.34    3.63
  -1  -4  -8   44.92    2.55
   1   4   8   47.29    2.51
   1   4   8   44.59    2.81
   1   4   9  421.65   20.82
  -1  -4  -9  471.25   19.58
   1   4   9  410.47   19.41
   1   4   9  406.16   19.86
   1   4  10  128.70    7.63
  -1  -4 -10  135.09    6.44
   1   4  10  135.98    6.37
   1   4  10  117.04    6.79
   1   4  11   33.81    3.02
   1   4  11   32.90    2.00
   1   4  11   33.88    2.49
   1   4  12   64.48    4.60
   1   4  12   60.39    3.32
   1   4  12   64.79    3.98
   1   4  13   -0.14    0.64
   1   4  13   -0.66    0.44
   1   4  13    0.17    0.24
   1   4  14   71.26    3.71
   1   4  14   62.01    4.34
   1   4  14   70.36    5.02
   1   4  15  129.42    7.49
   1   4  15  133.66    8.06
   1   4  15  142.11    6.62
   1   4  15  116.17    7.34
   1   4  16   47.46    3.93
   1   4  16   54.36    3.18
   1   4  16   68.73    4.27
   1   4  16   63.89    4.62
   1   4  17    6.04    0.76
   1   4  17    6.12    1.23
   1   4  17    6.86    1.25
   1   4  17    5.45    1.26
   1   4  18    0.01    0.31
   1   4  18   -0.36    0.76
   1   4  18   -0.23    0.48
   1   4  18   -0.37    0.75
   1   4  19   11.69    1.09
   1   4  19    6.03    1.37
   1   4  19    9.62    1.48
   1   4  19   10.08    1.68
   1   4  20    4.17    0.65
   1   4  20    3.93    1.15
   1   4  20    4.56    1.06
   1   4  20    3.16    1.02
   1   4  21   10.06    1.04
   1   4  21    8.66    1.53
   1   4  21    7.97    1.44
   1   4  21    9.12    1.56
   1   4  22    4.95    0.73
   1   4  22    5.09    1.30
   1   4  22    6.24    1.22
   1   4  22    4.01    1.19
   1   4  23    6.99    0.88
   1   4  23    7.68    1.63
   1   4  23    7.70    1.46
   1   4  23    5.50    1.41
   1   4  24    3.71    0.72
   1   4  24    3.30    1.18
   1   4  24    2.47    0.99
   1   4  24    3.29    0.92
   1   4  25   33.04    3.36
   1   4  25   31.82    3.55
   1   4  25   32.20    2.34
   1   4  25   38.24    3.37
   1   4  26    4.85    1.48
   1   4  26    5.48    1.42
   1   4  26    4.80    0.77
   1   4  26    4.90    1.23
   1   4  27    2.49    1.18
   1   4  27    1.68    0.80
   1   4  27    1.98    0.53
   1   4  27    0.03    0.77
   1   4  28   -0.04    0.83
   1   4  28   -1.18    0.96
   1   4  28    0.37    0.42
   1   4  28    0.09    0.57
   1   4  29   -0.20    0.82
   1   4  29    1.14    0.92
   1   4  29    0.85    0.49
   1   4  29   -0.06    0.58
  -1  -5  33    0.56    1.16
  -1  -5  33   -0.69    0.61
  -1  -5  32    1.18    1.70
  -1  -5  32    0.71    0.59
  -1  -5  31   16.00    3.17
  -1  -5  31   17.64    1.80
  -1  -5  30    1.07    1.33
  -1  -5  30    2.37    0.73
  -1  -5  29    1.74    1.44
  -1  -5  29    8.11    1.16
  -1  -5  28   82.76    4.81
  -1  -5  28   62.09    6.86
  -1  -5  27    9.75    2.30
  -1  -5  27    6.88    1.04
  -1  -5  26   12.67    2.42
  -1  -5  26   11.53    1.31
  -1  -5  25    9.69    2.08
  -1  -5  25    8.40    1.14
  -1  -5  24    4.25    1.44
  -1  -5  24    5.34    0.88
  -1  -5  23    5.72    1.70
  -1  -5  23   10.57    1.24
  -1  -5  22    7.92    2.11
  -1  -5  22    5.18    0.86
  -1  -5  21   17.11    2.46
  -1  -5  21    7.88    1.29
  -1  -5  20   12.53    2.13
  -1  -5  20    7.42    1.21
  -1  -5  19    0.78    0.94
   1   5 -19    0.39    0.64
  -1  -5  19   -0.50    0.42
  -1  -5  18   17.39    2.44
   1   5 -18   21.59    2.72
  -1  -5  18   21.39    1.69
  -1  -5  17    1.86    1.02
   1   5 -17    0.51    0.80
  -1  -5  17    1.55    0.50
   1   5 -16   21.29    2.53
  -1  -5  16   22.92    2.62
  -1  -5  16   21.27    1.65
  -1  -5  15    5.31    1.23
   1   5 -15    5.72    1.23
  -1  -5  15    5.90    0.75
   1   5 -14   28.09    2.80
  -1  -5  14   30.61    2.04
  -1  -5  14   28.43    2.83
   1   5 -13   24.15    2.56
  -1  -5  13   23.91    1.69
  -1  -5  13   25.13    2.57
  -1  -5  12    7.90    1.32
   1   5 -12    6.74    1.35
  -1  -5  12    6.50    0.84
   1   5 -11   51.67    2.55
  -1  -5  11   48.84    3.73
   1   5 -11   49.12    3.77
   1   5 -11   52.19    2.56
  -1  -5  11   51.20    2.96
   1   5 -10  117.55    6.98
   1   5 -10  123.15    5.83
  -1  -5  10  130.32    7.11
  -1  -5  10  121.76    6.13
   1   5  -9  269.27   13.33
   1   5  -9  256.17   12.23
  -1  -5   9  262.80   13.24
  -1  -5   9  279.86   12.41
  -1  -5   8   25.52    2.18
  -1  -5   8   22.52    1.52
   1   5  -8   23.87    1.65
   1   5  -8   26.35    2.21
   1   5  -7   -0.79    0.39
  -1  -5   7   -0.33    0.34
   1   5  -7    0.04    0.31
   1   5  -7   -0.40    0.44
  -1  -5   7   -0.23    0.48
   1   5  -6  198.81    9.45
  -1  -5   6  204.02    9.42
  -1  -5   6  218.47   10.15
   1   5  -6  197.61    9.70
   1   5  -6  189.44   10.00
   1   5  -5    6.51    0.71
  -1  -5   5    7.08    0.66
  -1  -5   5    7.11    0.93
   1   5  -5    6.69    0.92
   1   5  -5    7.82    0.96
   1   5  -4   27.67    1.92
  -1  -5   4   42.82    2.42
   1   5  -4   36.16    2.42
   1   5  -4   36.28    2.33
  -1  -5   4   33.13    1.95
   1   5  -3  194.98    8.38
  -1  -5   3  164.65    8.50
   1   5  -3  170.46    8.90
   1   5  -3  162.40    8.52
  -1  -5   3  181.40    8.30
  -1  -5   2    1.69    0.38
   1   5  -2    1.92    0.39
   1   5  -2    1.32    0.29
  -1  -5   2    1.56    0.35
   1   5  -2    1.34    0.54
   1   5  -1   14.36    1.03
   1   5  -1   15.58    1.06
  -1  -5   1   14.98    1.04
   1   5  -1   12.73    1.48
   1   5   0   13.08    0.86
  -1  -5   0   13.35    0.98
   1   5   0   11.72    0.95
   1   5   0   11.59    1.47
   1   5   1  243.69   10.23
  -1  -5  -1  199.99   10.13
   1   5   1  215.77   11.19
  -1  -5  -2    2.85    0.42
   1   5   2    3.30    0.46
   1   5   2    2.64    0.71
   1   5   3  100.44    4.79
  -1  -5  -3   97.99    4.78
   1   5   3   87.92    5.77
   1   5   4  294.01   13.26
  -1  -5  -4  287.67   13.24
   1   5   4  278.67   14.51
   1   5   5   -0.33    0.25
   1   5   5   -0.28    0.24
  -1  -5  -5   -0.21    0.24
   1   5   5    0.14    0.72
   1   5   6    8.76    0.79
   1   5   6    7.01    0.69
  -1  -5  -6    8.06    0.74
   1   5   6    8.20    1.42
   1   5   7  180.00    8.62
   1   5   7  191.52   10.18
   1   5   7  174.44    8.66
  -1  -5  -7  195.07    8.66
   1   5   8   13.87    1.17
   1   5   8   14.42    1.06
  -1  -5  -8   14.91    1.10
   1   5   8   14.18    1.93
   1   5   9    4.28    0.54
   1   5   9    2.39    0.63
   1   5   9    4.31    0.65
  -1  -5  -9    3.47    0.50
   1   5  10   23.49    1.82
   1   5  10   22.25    1.53
  -1  -5 -10   27.90    1.70
   1   5  10   21.67    2.46
   1   5  11    0.20    0.25
   1   5  11    1.21    0.74
  -1  -5 -11    0.01    0.29
   1   5  11    0.19    0.33
   1   5  12   11.76    1.79
   1   5  12   10.01    1.20
   1   5  12   10.81    0.93
   1   5  13  174.47    9.01
   1   5  13  172.23    8.32
   1   5  13  175.19   10.04
   1   5  14   14.72    1.20
   1   5  14   15.36    1.65
   1   5  14   15.69    1.79
   1   5  14   14.86    1.98
   1   5  15    3.95    0.59
   1   5  15    2.36    0.84
   1   5  15    2.14    0.68
   1   5  15    4.99    1.07
   1   5  16   99.73    6.66
   1   5  16   87.75    5.77
   1   5  16  103.22    5.04
   1   5  16   86.78    5.94
   1   5  17    5.07    0.69
   1   5  17    3.57    0.99
   1   5  17    4.38    0.93
   1   5  17    3.69    1.15
   1   5  18    5.04    0.69
   1   5  18    4.29    0.97
   1   5  18    5.04    1.24
   1   5  18    4.08    1.31
   1   5  19    7.32    0.84
   1   5  19    7.33    1.41
   1   5  19    6.53    1.27
   1   5  19    7.85    1.67
   1   5  20    0.30    0.31
   1   5  20   -0.04    0.64
   1   5  20   -0.63    0.76
   1   5  21    0.80    0.40
   1   5  21    1.09    0.66
   1   5  21   -0.07    0.66
   1   5  21    0.92    0.54
   1   5  22    4.82    1.29
   1   5  22    5.09    1.47
   1   5  22    3.50    0.92
   1   5  22    3.64    0.64
   1   5  23   14.53    2.26
   1   5  23   16.28    2.36
   1   5  23   17.57    1.52
   1   5  23   17.25    2.28
   1   5  24    0.85    0.80
   1   5  24   -0.29    0.84
   1   5  24    0.41    0.36
   1   5  24    1.08    0.82
   1   5  25    4.22    1.36
   1   5  25    3.03    1.15
   1   5  25    3.92    0.68
   1   5  25    4.22    1.27
   1   5  26   11.10    2.06
   1   5  26   12.94    2.13
   1   5  26   11.68    1.24
   1   5  26   13.96    2.12
   1   5  27    0.27    0.83
   1   5  27    2.07    1.06
   1   5  27    3.17    1.05
   1   5  27    1.74    0.53
   1   5  28    0.74    0.72
   1   5  28    0.68    0.53
   1   5  28   -0.08    0.72
  -1  -6  33    0.99    1.34
  -1  -6  33    1.31    0.66
  -1  -6  32    1.76    1.52
  -1  -6  32    0.58    0.50
  -1  -6  31    2.51    1.44
  -1  -6  31    3.83    0.91
  -1  -6  30    2.51    1.66
  -1  -6  30    4.20    0.91
  -1  -6  29    0.81    1.01
  -1  -6  29    2.65    0.76
  -1  -6  28    9.50    2.33
  -1  -6  28   10.53    1.32
  -1  -6  27    1.64    1.24
  -1  -6  27    2.56    0.75
  -1  -6  26   14.77    2.69
  -1  -6  26   17.05    1.71
  -1  -6  25   34.52    4.07
  -1  -6  25   33.23    2.51
  -1  -6  24   -0.53    0.96
  -1  -6  24    0.43    0.50
  -1  -6  23    4.43    1.49
  -1  -6  23    6.55    0.97
  -1  -6  22   38.89    2.68
  -1  -6  22   36.64    4.01
  -1  -6  21    3.99    1.27
  -1  -6  21    4.75    0.81
  -1  -6  20    0.99    0.81
  -1  -6  20    0.86    0.35
  -1  -6  19   41.55    4.10
  -1  -6  19   40.93    2.75
  -1  -6  18   10.50    1.90
   1   6 -18    9.38    1.85
  -1  -6  18   11.91    1.22
   1   6 -17   32.07    3.21
  -1  -6  17   30.26    2.16
  -1  -6  17   29.88    3.21
   1   6 -16   33.61    3.33
  -1  -6  16   35.10    2.33
  -1  -6  16   33.62    3.26
  -1  -6  15    0.46    0.70
   1   6 -15   -0.97    0.88
  -1  -6  15    0.36    0.31
  -1  -6  14   27.91    2.84
   1   6 -14   29.47    2.86
  -1  -6  14   28.43    2.01
   1   6 -13  107.84    5.14
   1   6 -13  109.13    6.87
  -1  -6  13  102.89    6.74
   1   6 -13  114.18    5.16
  -1  -6  13  122.18    5.83
   1   6 -12   26.01    1.46
  -1  -6  12   25.10    1.79
   1   6 -12   22.52    2.40
  -1  -6  12   21.27    2.35
   1   6 -12   25.90    1.50
   1   6 -11    1.77    0.39
  -1  -6  11    1.12    0.67
   1   6 -11    0.42    0.79
   1   6 -11    0.88    0.22
  -1  -6  11    0.96    0.51
  -1  -6  10  222.48   10.55
   1   6 -10  218.39   10.45
  -1  -6  10  226.22   11.56
   1   6 -10  229.86   11.56
  -1  -6   9   11.40    1.06
   1   6  -9   13.38    1.18
   1   6  -9   11.58    1.57
  -1  -6   9   11.48    1.56
  -1  -6   8    2.91    0.60
   1   6  -8    4.23    0.71
  -1  -6   8    4.63    1.02
   1   6  -8    6.02    1.22
   1   6  -7    6.43    0.78
  -1  -6   7    7.37    0.78
   1   6  -7    7.27    0.95
  -1  -6   7    8.06    1.14
   1   6  -7    6.01    1.05
  -1  -6   6   36.50    2.15
  -1  -6   6   36.91    2.61
   1   6  -6   32.40    2.11
   1   6  -6   35.99    2.55
   1   6  -6   35.59    2.50
   1   6  -5  146.89    6.54
  -1  -6   5  144.92    6.95
   1   6  -5  141.00    7.05
   1   6  -5  136.45    6.90
  -1  -6   5  103.73    6.29
  -1  -6   4  307.19   15.25
   1   6  -4  347.84   14.99
   1   6  -4  313.00   15.64
   1   6  -4  299.50   15.21
  -1  -6   4  340.30   14.97
  -1  -6   3  305.06   13.76
   1   6  -3  246.13   13.44
   1   6  -3  311.09   14.45
   1   6  -3  303.37   13.73
  -1  -6   3  316.44   13.54
   1   6  -2  107.17    5.08
  -1  -6   2  100.11    5.10
   1   6  -2   94.65    5.05
  -1  -6   2  103.53    5.03
   1   6  -2  100.24    5.88
   1   6  -1   70.22    3.84
   1   6  -1   85.21    4.00
  -1  -6   1   79.16    3.95
   1   6  -1   72.34    4.81
   1   6   0  155.71    6.56
   1   6   0  161.30    8.02
   1   6   0  116.19    6.71
  -1  -6   0  131.18    6.72
   1   6   1   14.87    1.77
   1   6   1   16.79    1.21
  -1  -6  -1   14.30    1.15
   1   6   2   10.11    1.55
   1   6   2   13.32    1.00
  -1  -6  -2   10.68    0.97
   1   6   3  131.22    7.17
  -1  -6  -3  122.14    5.73
   1   6   3  109.13    5.69
   1   6   4   26.66    2.81
  -1  -6  -4   29.06    1.79
   1   6   4   30.57    1.83
   1   6   5   97.42    6.36
  -1  -6  -5   96.56    5.00
   1   6   5  107.37    5.06
   1   6   6    9.23    1.56
   1   6   6    9.28    0.90
  -1  -6  -6   11.47    0.94
   1   6   7    8.91    0.72
   1   6   7    8.69    0.81
  -1  -6  -7    7.45    0.75
   1   6   7    8.43    1.46
   1   6   8    0.72    0.25
   1   6   8   -0.21    0.70
   1   6   8    0.59    0.29
  -1  -6  -8    0.72    0.26
   1   6   9   23.76    1.65
   1   6   9   22.85    2.74
   1   6   9   22.80    1.54
  -1  -6  -9   23.78    1.59
   1   6  10   41.32    2.77
   1   6  10   47.68    3.98
   1   6  10   47.67    2.65
  -1  -6 -10   46.87    2.64
   1   6  11   71.72    4.34
   1   6  11   74.24    4.04
  -1  -6 -11   83.32    4.17
   1   6  11   83.16    5.75
   1   6  12    2.83    0.49
   1   6  12    1.44    0.68
   1   6  12    2.78    0.66
  -1  -6 -12    3.16    0.56
   1   6  13  107.91    6.13
   1   6  13  113.26    7.44
   1   6  13  112.87    5.66
   1   6  13  115.51    6.84
   1   6  14   64.31    4.06
   1   6  14   65.49    5.17
   1   6  14   61.66    3.50
   1   6  14   68.97    4.62
   1   6  15   36.56    2.96
   1   6  15   37.41    3.78
   1   6  15   41.32    2.45
   1   6  15   39.41    3.36
   1   6  16   34.90    2.88
   1   6  16   34.06    3.59
   1   6  16   36.95    2.31
   1   6  16   37.33    3.35
   1   6  17    9.02    1.38
   1   6  17   10.98    1.95
   1   6  17    9.19    0.97
   1   6  17   10.36    1.61
   1   6  18    0.94    0.64
   1   6  18    0.36    0.63
   1   6  18    0.39    0.27
   1   6  18   -0.67    0.76
   1   6  19    8.97    1.47
   1   6  19    9.61    1.91
   1   6  19    7.38    0.87
   1   6  19    7.59    1.49
   1   6  20    8.97    1.57
   1   6  20    9.91    2.14
   1   6  20   11.53    1.15
   1   6  20   14.37    2.03
   1   6  21    1.74    0.86
   1   6  21    0.83    0.60
   1   6  21    1.63    0.43
   1   6  21    1.08    0.62
   1   6  22    0.74    0.54
   1   6  22    0.13    0.67
   1   6  22    1.08    0.37
   1   6  22    0.21    0.71
   1   6  23    0.26    0.79
   1   6  23   -1.43    0.93
   1   6  23   -1.31    1.01
   1   6  23    0.04    0.35
   1   6  24   19.10    2.64
   1   6  24   19.27    2.58
   1   6  24   19.20    1.64
   1   6  25    1.16    0.81
   1   6  25    0.77    0.78
   1   6  25    2.21    0.59
   1   6  26    0.88    0.78
   1   6  26    0.36    0.62
   1   6  26    2.68    0.59
   1   6  27    1.93    0.93
   1   6  27    3.91    0.73
   1   6  27    4.19    1.37
  -1  -7  33    4.56    2.14
  -1  -7  33    0.24    0.53
  -1  -7  32    9.07    2.77
  -1  -7  32   12.46    1.58
  -1  -7  31    3.31    1.65
  -1  -7  31    2.20    0.77
  -1  -7  30    4.60    1.98
  -1  -7  30    5.33    1.05
  -1  -7  29   43.36    5.07
  -1  -7  29   43.08    3.20
  -1  -7  28   12.77    2.60
  -1  -7  28   11.12    1.43
  -1  -7  27    4.89    1.79
  -1  -7  27    4.52    0.86
  -1  -7  26    3.98    1.88
  -1  -7  26    4.75    0.89
  -1  -7  25   42.93    4.74
  -1  -7  25   44.57    3.12
  -1  -7  24    0.25    0.86
  -1  -7  24    1.07    0.52
  -1  -7  23    1.18    1.17
  -1  -7  23    1.84    0.67
  -1  -7  22    6.76    1.81
  -1  -7  22    6.69    1.04
  -1  -7  21    7.56    1.64
  -1  -7  21    7.90    1.05
  -1  -7  20    1.53    0.96
  -1  -7  20    1.84    0.53
  -1  -7  19   33.24    3.65
  -1  -7  19   33.35    2.38
  -1  -7  18   35.41    3.51
  -1  -7  18   35.11    2.47
  -1  -7  17   12.28    2.03
   1   7 -17   13.32    2.03
  -1  -7  17   16.27    1.45
   1   7 -16  115.12    7.38
  -1  -7  16   92.29    6.97
  -1  -7  16  119.07    6.05
  -1  -7  15    8.06    1.58
   1   7 -15    5.27    1.29
  -1  -7  15    5.86    0.83
   1   7 -14    3.60    0.38
  -1  -7  14    3.50    0.65
   1   7 -14    4.46    1.15
  -1  -7  14    2.04    0.71
   1   7 -14    3.77    0.40
   1   7 -13    0.52    0.21
   1   7 -13    1.48    0.77
  -1  -7  13   -0.21    0.64
   1   7 -13    0.83    0.27
  -1  -7  13   -0.06    0.41
   1   7 -12    3.59    0.48
  -1  -7  12    2.13    0.68
   1   7 -12    2.52    0.89
   1   7 -12    3.24    0.51
  -1  -7  12    2.42    0.60
   1   7 -11  103.36    4.93
   1   7 -11   93.31    5.93
  -1  -7  11   91.67    5.94
   1   7 -11   96.27    5.04
  -1  -7  11   90.28    5.03
   1   7 -10 1720.85   78.28
  -1  -7  10 1871.22   78.44
  -1  -7  10 1816.03   79.55
   1   7 -10 1706.18   78.50
   1   7 -10 1689.17   79.35
  -1  -7   9  120.18    7.64
  -1  -7   9  155.31    7.12
   1   7  -9  141.43    7.29
   1   7  -9  136.37    7.81
  -1  -7   8   39.09    2.39
  -1  -7   8   38.70    2.95
   1   7  -8   38.92    2.42
   1   7  -8   39.14    2.70
   1   7  -8   34.87    2.86
  -1  -7   7  154.92    7.33
  -1  -7   7  145.77    7.94
   1   7  -7  154.88    7.39
   1   7  -7  138.88    7.86
   1   7  -7  147.12    7.82
  -1  -7   6   65.44    3.85
   1   7  -6   60.24    3.39
   1   7  -6   68.39    4.06
   1   7  -6   66.67    3.88
  -1  -7   6   49.24    3.28
  -1  -7   5   27.76    2.13
   1   7  -5   33.32    1.95
   1   7  -5   30.28    2.40
   1   7  -5   25.98    2.09
  -1  -7   5   21.31    1.69
  -1  -7   4   37.96    2.51
   1   7  -4   41.21    2.35
   1   7  -4   35.94    2.93
   1   7  -4   34.27    2.43
  -1  -7   4   35.85    2.23
   1   7  -3    5.31    0.68
   1   7  -3    7.47    1.25
  -1  -7   3    5.76    0.78
   1   7  -3    5.76    0.77
  -1  -7   3    4.63    0.71
  -1  -7   2   10.58    0.99
   1   7  -2   11.99    1.08
  -1  -7   2   12.45    1.08
   1   7  -2   11.16    1.59
   1   7  -1  188.74    8.51
  -1  -7   1  170.19    8.42
   1   7  -1  167.85    9.54
  -1  -7   0  186.13    9.86
   1   7   0  239.52   10.01
   1   7   0  216.26   11.28
   1   7   1    2.04    0.51
   1   7   1    3.86    1.17
  -1  -7  -1    1.83    0.41
   1   7   2   26.31    2.69
  -1  -7  -2   26.37    1.72
   1   7   2   27.06    1.75
   1   7   3   65.74    4.90
  -1  -7  -3   69.91    3.66
   1   7   3   70.18    3.66
   1   7   4    9.45    1.52
   1   7   4    9.49    0.89
  -1  -7  -4   10.79    0.94
   1   7   5   11.08    1.74
   1   7   5   12.51    0.99
  -1  -7  -5    9.53    0.91
   1   7   6   28.54    3.06
   1   7   6   32.09    2.01
  -1  -7  -6   33.15    2.00
   1   7   7   11.64    1.83
   1   7   7    9.14    0.90
  -1  -7  -7   10.48    0.93
   1   7   8    1.32    0.67
   1   7   8    2.32    0.42
  -1  -7  -8    1.75    0.39
   1   7   9   10.24    1.67
   1   7   9    9.12    0.93
  -1  -7  -9    9.58    0.90
   1   7  10    1.95    0.86
   1   7  10    2.94    0.51
  -1  -7 -10    3.16    0.53
   1   7  11   42.10    2.46
   1   7  11   37.96    3.80
   1   7  11   33.93    3.15
  -1  -7 -11   41.83    2.50
   1   7  12  118.09    5.80
  -1  -7 -12  113.90    5.85
   1   7  12  106.97    7.54
   1   7  12  108.64    6.90
   1   7  13   30.22    1.99
  -1  -7 -13   29.70    2.01
   1   7  13   28.99    2.20
   1   7  13   31.36    2.94
   1   7  13   28.28    3.18
   1   7  14    2.21    0.58
   1   7  14    2.30    0.47
   1   7  14    3.87    1.04
   1   7  14    1.28    1.04
   1   7  15   46.63    3.23
   1   7  15   44.98    2.79
   1   7  15   49.21    4.50
   1   7  15   50.50    4.06
   1   7  16   10.15    0.99
   1   7  16    9.52    1.93
   1   7  16    7.88    1.58
   1   7  17    0.93    0.36
   1   7  17    1.20    1.02
   1   7  17    0.71    0.68
   1   7  18    4.55    0.70
   1   7  18    5.03    1.63
   1   7  18    3.77    1.17
   1   7  19    0.44    0.33
   1   7  19    0.89    0.86
   1   7  19   -0.30    0.70
   1   7  20    3.24    0.61
   1   7  20    2.65    1.12
   1   7  20    3.70    1.13
   1   7  21    0.05    0.28
   1   7  21    0.14    0.83
   1   7  21    0.74    0.68
   1   7  22    5.88    0.83
   1   7  22    8.94    1.99
   1   7  22    5.47    1.36
   1   7  23    0.60    0.33
   1   7  23   -0.51    0.95
   1   7  23    0.92    0.70
   1   7  24    1.38    0.48
   1   7  24    0.98    0.97
   1   7  24    1.10    0.85
   1   7  25    8.66    1.09
   1   7  25    7.93    1.94
   1   7  25   14.75    2.30
   1   7  26    2.43    0.59
   1   7  26    2.27    1.16
   1   7  26    2.19    1.21
  -1  -8  33    4.22    1.82
  -1  -8  33    6.67    1.26
  -1  -8  32   12.26    2.82
  -1  -8  32    9.88    1.45
  -1  -8  31   -0.13    1.14
  -1  -8  31   -0.45    0.57
  -1  -8  30    3.60    1.88
  -1  -8  30    1.99    0.84
  -1  -8  29    6.62    2.19
  -1  -8  29    8.35    1.31
  -1  -8  28    1.55    1.16
  -1  -8  28    0.62    0.53
  -1  -8  27   18.36    3.05
  -1  -8  27   13.95    1.76
  -1  -8  26    2.59    1.13
  -1  -8  26    4.58    0.93
  -1  -8  25   16.35    2.86
  -1  -8  25   16.53    1.76
  -1  -8  24   20.92    3.18
  -1  -8  24   23.57    2.11
  -1  -8  23    9.12    1.99
  -1  -8  23    8.69    1.15
  -1  -8  22   14.60    2.48
  -1  -8  22   18.04    1.79
  -1  -8  21   38.84    4.20
  -1  -8  21   40.67    2.91
  -1  -8  20    6.04    1.52
  -1  -8  20    8.51    1.12
  -1  -8  19   26.62    3.29
  -1  -8  19   30.17    2.32
  -1  -8  18    7.71    1.66
  -1  -8  18    8.59    1.08
  -1  -8  17    2.16    0.99
  -1  -8  17    1.77    0.58
  -1  -8  16    1.62    0.62
   1   8 -16    1.52    0.23
  -1  -8  16    0.17    0.80
   1   8 -16    1.71    0.23
   1   8 -15   10.81    0.82
   1   8 -15   11.25    1.77
  -1  -8  15    8.26    1.10
  -1  -8  15    9.84    1.75
   1   8 -15   12.19    0.89
   1   8 -14    0.41    0.23
  -1  -8  14   -0.42    0.78
   1   8 -14   -1.06    0.87
   1   8 -14    0.23    0.22
  -1  -8  14    0.22    0.45
   1   8 -13   25.80    1.81
   1   8 -13   22.69    2.55
   1   8 -13   24.94    1.68
  -1  -8  13   27.34    1.94
  -1  -8  13   26.11    2.71
   1   8 -12  107.90    5.70
   1   8 -12  110.24    6.68
   1   8 -12  104.99    5.48
  -1  -8  12  119.96    6.91
  -1  -8  12  106.24    5.64
   1   8 -11  209.81   10.69
   1   8 -11  212.86   11.47
   1   8 -11  240.63   10.54
  -1  -8  11  203.07   11.47
  -1  -8  11  209.65   10.49
   1   8 -10   29.93    2.24
   1   8 -10   30.05    2.61
   1   8 -10   32.65    2.07
  -1  -8  10   20.95    1.89
  -1  -8  10   25.26    2.52
   1   8  -9    0.69    0.46
  -1  -8   9    0.47    0.51
   1   8  -9    1.03    0.44
   1   8  -9    0.21    0.57
  -1  -8   9    0.63    0.42
   1   8  -8  129.92    7.15
   1   8  -8  129.62    7.06
   1   8  -8  140.33    6.64
  -1  -8   8  142.66    7.38
  -1  -8   8  113.54    6.40
   1   8  -7    1.78    0.67
   1   8  -7    2.37    0.56
  -1  -8   7    2.11    0.52
  -1  -8   7    2.30    0.61
   1   8  -7    2.24    0.64
   1   8  -6  209.69   10.06
  -1  -8   6  205.23   10.50
   1   8  -6  208.38   10.84
  -1  -8   6  208.56    9.98
   1   8  -6  211.15   10.46
  -1  -8   5    4.25    0.68
   1   8  -5    5.17    0.80
  -1  -8   5    5.35    0.89
   1   8  -5    5.76    1.04
   1   8  -4   38.91    2.28
  -1  -8   4   32.28    2.33
   1   8  -4   38.14    2.99
  -1  -8   4   30.62    2.09
   1   8  -3  110.64    6.66
  -1  -8   3  145.00    6.94
   1   8  -3  147.67    7.97
  -1  -8   3  149.10    6.81
  -1  -8   2   40.58    2.34
   1   8  -2   40.68    2.40
   1   8  -2   36.79    3.16
  -1  -8   2   33.41    2.28
   1   8  -1  218.44   10.24
   1   8  -1  189.70   11.37
  -1  -8   1  218.45   10.19
   1   8   0   65.74    4.21
   1   8   0   85.61    5.63
  -1  -8   0   97.36    4.44
   1   8   1   12.82    1.93
  -1  -8  -1   14.85    1.19
   1   8   1   12.71    1.13
   1   8   2   51.87    4.19
  -1  -8  -2   59.55    3.02
   1   8   2   43.76    2.88
   1   8   3    8.36    0.85
  -1  -8  -3    6.36    0.76
   1   8   3    6.99    1.40
  -1  -8  -4    0.79    0.32
   1   8   4    1.04    0.35
   1   8   4    0.55    0.81
  -1  -8  -5   14.83    1.20
   1   8   5   14.73    1.19
   1   8   5   11.75    1.95
  -1  -8  -6   16.26    1.34
   1   8   6   18.42    1.37
   1   8   6   16.68    2.35
  -1  -8  -7    0.25    0.31
   1   8   7    0.35    0.25
   1   8   7   -1.79    1.11
  -1  -8  -8   53.99    2.97
   1   8   8   49.02    2.97
   1   8   8   52.96    4.58
   1   8   9    4.13    0.63
  -1  -8  -9    3.56    0.60
   1   8   9    3.68    1.03
   1   8   9    5.12    1.42
   1   8  10   18.21    1.41
  -1  -8 -10   17.12    1.34
   1   8  10   12.05    1.96
   1   8  10   16.05    2.39
   1   8  11   16.89    1.35
  -1  -8 -11   16.21    1.34
   1   8  11   15.97    2.04
   1   8  11   15.13    2.38
   1   8  12    3.63    0.62
  -1  -8 -12    3.37    0.56
   1   8  12    2.17    0.90
   1   8  12    3.42    1.24
   1   8  13    0.15    0.31
  -1  -8 -13    0.14    0.26
   1   8  13   -0.67    0.86
   1   8  13   -0.36    0.93
   1   8  14    1.81    1.19
   1   8  14    2.94    1.01
   1   8  14    2.90    0.51
   1   8  15    6.52    1.78
   1   8  15    4.85    1.26
   1   8  15    4.30    0.67
   1   8  16    3.89    1.47
   1   8  16    1.82    0.81
   1   8  16    3.01    0.55
   1   8  17    5.32    1.60
   1   8  17    2.67    0.94
   1   8  17    4.38    0.67
   1   8  18   16.46    2.66
   1   8  18   16.54    2.28
   1   8  18   16.87    1.42
   1   8  19   -1.51    1.19
   1   8  19    2.02    1.06
   1   8  19    0.55    0.38
   1   8  20   30.40    3.86
   1   8  20   33.99    3.54
   1   8  20   32.21    2.25
   1   8  21   37.24    4.10
   1   8  21   38.11    3.74
   1   8  21   28.81    2.28
   1   8  22    0.32    0.88
   1   8  22    0.95    0.73
   1   8  22    1.13    0.46
   1   8  23    3.74    1.40
   1   8  23    2.78    1.18
   1   8  23    2.20    0.57
   1   8  24    5.22    1.61
   1   8  24    6.30    1.58
   1   8  24    4.76    0.78
   1   8  25   -0.92    1.17
   1   8  25   -0.29    0.32
   1   8  25   -0.12    0.75
  -1  -9  33    5.86    2.29
  -1  -9  33    6.68    1.27
  -1  -9  32    2.17    1.94
  -1  -9  32    0.61    0.61
  -1  -9  31    4.71    1.96
  -1  -9  31    3.65    0.93
  -1  -9  30    8.70    2.40
  -1  -9  30    6.78    1.18
  -1  -9  29   -2.26    1.78
  -1  -9  29    0.56    0.49
  -1  -9  28   13.13    2.68
  -1  -9  28   13.79    1.71
  -1  -9  27    5.94    1.90
  -1  -9  27    5.19    1.04
  -1  -9  26    8.97    2.16
  -1  -9  26    7.72    1.22
  -1  -9  25    1.76    1.14
  -1  -9  25    3.56    0.88
  -1  -9  24    1.62    1.23
  -1  -9  24    3.22    0.82
  -1  -9  23    2.08    1.22
  -1  -9  23    2.07    0.61
  -1  -9  22   15.28    2.53
  -1  -9  22   16.00    1.70
  -1  -9  21    3.14    1.24
  -1  -9  21    1.98    0.73
  -1  -9  20    6.43    1.65
  -1  -9  20    5.13    1.00
  -1  -9  19    0.83    0.75
  -1  -9  19    1.78    0.65
  -1  -9  18   -1.39    1.03
  -1  -9  18   -0.48    0.49
   1   9 -17   23.87    1.37
  -1  -9  17   24.68    2.89
   1   9 -17   24.61    1.42
  -1  -9  17   28.49    2.12
   1   9 -16    8.72    0.76
  -1  -9  16    7.87    1.08
  -1  -9  16    9.18    1.78
   1   9 -16    8.61    0.82
   1   9 -15    0.51    0.28
  -1  -9  15    0.07    0.75
   1   9 -15    0.08    0.27
  -1  -9  15    0.13    0.30
   1   9 -14  123.85    6.05
   1   9 -14  112.86    5.81
  -1  -9  14   99.14    7.08
  -1  -9  14  112.00    6.07
   1   9 -13   43.06    2.86
   1   9 -13   44.80    2.67
  -1  -9  13   31.18    3.32
  -1  -9  13   46.10    2.85
   1   9 -12   39.90    2.84
   1   9 -12   44.85    2.72
  -1  -9  12   39.47    2.68
  -1  -9  12   39.92    3.47
   1   9 -11  124.30    7.06
   1   9 -11  133.01    6.85
  -1  -9  11  138.34    6.84
  -1  -9  11  130.35    7.77
   1   9 -10    3.24    0.74
  -1  -9  10    3.99    0.96
   1   9 -10    3.97    0.69
  -1  -9  10    4.76    0.75
   1   9  -9    2.91    0.84
  -1  -9   9    1.56    0.49
   1   9  -9    2.61    0.54
  -1  -9   9    3.50    0.63
   1   9  -8    4.32    1.01
  -1  -9   8    4.16    0.88
   1   9  -8    2.30    0.56
  -1  -9   8    3.92    0.65
   1   9  -8    4.34    0.74
   1   9  -7    3.12    0.85
  -1  -9   7    3.49    0.65
   1   9  -7    2.66    0.52
  -1  -9   7    2.80    0.76
   1   9  -7    2.13    0.60
   1   9  -6   12.55    1.19
   1   9  -6   10.42    1.57
  -1  -9   6   12.08    1.38
  -1  -9   6   14.81    1.26
  -1  -9   5   30.45    2.24
   1   9  -5   27.85    1.98
   1   9  -5   27.34    2.62
  -1  -9   5   21.35    1.75
   1   9  -4    0.42    0.37
   1   9  -4   -1.74    1.01
  -1  -9   4    0.08    0.39
  -1  -9   4    0.28    0.34
   1   9  -3   22.39    1.69
  -1  -9   3   24.66    1.74
   1   9  -3   21.66    2.37
  -1  -9   3   20.39    1.58
   1   9  -2    5.00    0.68
   1   9  -2    4.91    1.22
  -1  -9   2    4.95    0.68
   1   9  -1   -0.01    0.32
   1   9  -1    0.53    0.77
  -1  -9   1   -0.20    0.33
   1   9   0   -0.28    0.38
   1   9   0    0.81    0.91
  -1  -9   0   -0.08    0.33
   1   9   1    2.24    0.48
   1   9   1    1.78    0.79
  -1  -9  -1    2.72    0.51
   1   9   2   36.89    3.66
  -1  -9  -2   42.23    2.55
   1   9   2   42.75    2.57
   1   9   3    0.52    0.31
   1   9   3    1.78    1.06
  -1  -9  -3    0.29    0.25
   1   9   4    3.42    0.60
  -1  -9  -4    3.53    0.54
   1   9   4    1.53    1.13
   1   9   5   14.60    2.26
  -1  -9  -5   14.37    1.23
   1   9   5   14.78    1.27
   1   9   6   12.02    2.14
   1   9   6   11.84    1.10
  -1  -9  -6   12.07    1.14
   1   9   6   15.93    1.92
   1   9   7    8.51    0.95
  -1  -9  -7    7.82    0.88
   1   9   7    8.30    1.36
   1   9   7    7.40    1.69
   1   9   8   65.67    3.87
  -1  -9  -8   75.09    3.92
   1   9   8   71.45    5.01
   1   9   8   71.97    5.81
   1   9   9    5.72    0.78
  -1  -9  -9    5.30    0.71
   1   9   9    5.92    1.39
   1   9   9    2.80    1.28
   1   9  10   43.95    2.72
  -1  -9 -10   43.28    2.67
   1   9  10   47.98    3.85
   1   9  10   42.67    4.26
   1   9  11   59.77    3.41
  -1  -9 -11   57.17    3.36
   1   9  11   61.78    4.68
   1   9  11   58.23    5.23
   1   9  12    2.26    0.48
  -1  -9 -12    2.94    0.55
   1   9  12    1.94    0.88
   1   9  12    1.74    0.91
   1   9  13    0.62    0.38
  -1  -9 -13    0.64    0.32
   1   9  13    1.04    0.85
   1   9  13   -0.40    0.82
   1   9  14    2.54    0.55
  -1  -9 -14    2.07    0.53
   1   9  14    1.31    0.72
   1   9  14    1.30    0.97
   1   9  15   10.14    2.15
   1   9  15   12.78    2.06
   1   9  15   11.06    1.11
   1   9  16    1.75    1.09
   1   9  16    2.21    0.90
   1   9  16    1.28    0.40
   1   9  17    6.53    1.89
   1   9  17    5.29    1.29
   1   9  17    5.88    0.81
   1   9  18   -0.51    0.82
   1   9  18   -0.66    0.65
   1   9  18    0.09    0.33
   1   9  19    1.92    1.31
   1   9  19    1.58    0.89
   1   9  19    1.26    0.47
   1   9  20    6.15    1.93
   1   9  20   10.58    1.96
   1   9  20    8.91    1.04
   1   9  21    0.72    0.72
   1   9  21    3.13    1.29
   1   9  21    0.86    0.34
   1   9  22    3.52    1.57
   1   9  22    1.09    0.93
   1   9  22    1.90    0.58
   1   9  23    9.92    2.40
   1   9  23    6.68    1.57
   1   9  23    9.06    1.08
   1   9  24    3.71    1.38
   1   9  24    5.46    0.86
   1   9  24    5.87    1.61
  -1 -10  33    4.53    2.27
  -1 -10  33    1.92    0.84
  -1 -10  32   -0.72    1.36
  -1 -10  32    0.07    0.56
  -1 -10  31    4.66    2.18
  -1 -10  31    6.88    1.28
  -1 -10  30    2.24    1.44
  -1 -10  30    2.17    0.76
  -1 -10  29    2.06    1.43
  -1 -10  29   -0.94    0.59
  -1 -10  28    0.88    1.00
  -1 -10  28    1.07    0.60
  -1 -10  27   12.06    2.67
  -1 -10  27   15.09    1.74
  -1 -10  26    4.48    1.62
  -1 -10  26    5.07    1.00
  -1 -10  25    0.56    0.95
  -1 -10  25   -0.51    0.70
  -1 -10  24   47.97    3.40
  -1 -10  24   42.65    4.73
  -1 -10  23   13.76    2.54
  -1 -10  23   12.27    1.48
  -1 -10  22   15.45    2.64
  -1 -10  22   14.79    1.64
  -1 -10  21   -0.29    0.92
  -1 -10  21   -0.30    0.52
  -1 -10  20   37.52    4.16
  -1 -10  20   46.73    3.19
  -1 -10  19   50.37    4.71
  -1 -10  19   51.15    3.47
   1  10 -18   20.23    1.27
  -1 -10  18   22.39    1.93
  -1 -10  18   23.17    2.92
   1  10 -18   19.90    1.30
  -1 -10  17    5.71    0.95
   1  10 -17    7.16    0.78
  -1 -10  17    4.23    1.31
   1  10 -17    7.13    0.73
  -1 -10  16  315.47   17.47
  -1 -10  16  306.31   15.87
   1  10 -16  339.25   15.49
   1  10 -16  354.08   15.72
   1  10 -15  228.36   10.70
   1  10 -15  226.30   10.94
  -1 -10  15  212.96   10.99
  -1 -10  15  217.61   12.44
   1  10 -14   11.20    1.16
  -1 -10  14   12.96    1.98
   1  10 -14   13.20    1.40
  -1 -10  14   10.66    1.31
   1  10 -13  289.46   12.94
   1  10 -13  260.30   13.19
  -1 -10  13  253.64   14.11
  -1 -10  13  257.07   12.95
   1  10 -12    5.32    0.88
  -1 -10  12    4.81    1.23
   1  10 -12    6.23    1.05
  -1 -10  12    6.52    0.94
   1  10 -11    1.59    0.49
  -1 -10  11    3.11    1.06
   1  10 -11    1.98    0.68
  -1 -10  11    1.84    0.60
   1  10 -10    0.82    0.41
  -1 -10  10    1.12    0.61
   1  10 -10    1.66    0.54
  -1 -10  10    1.71    0.52
   1  10  -9    0.50    0.50
  -1 -10   9    1.07    0.42
  -1 -10   9    0.45    0.48
   1  10  -9    1.32    0.65
   1  10  -8   48.98    3.27
  -1 -10   8   46.76    3.68
   1  10  -8   53.18    3.55
   1  10  -8   53.53    4.00
  -1 -10   8   61.09    3.36
   1  10  -7    1.24    0.59
  -1 -10   7    1.54    0.46
   1  10  -7    1.07    0.48
   1  10  -7    1.76    0.52
  -1 -10   7    2.44    0.49
   1  10  -6    0.11    0.45
  -1 -10   6   -0.12    0.37
   1  10  -6    0.08    0.31
  -1 -10   6    0.16    0.38
   1  10  -6   -0.63    0.82
  -1 -10   5   25.04    2.11
   1  10  -5   23.58    1.89
   1  10  -5   25.23    2.28
   1  10  -5   22.77    2.51
  -1 -10   5   28.54    1.91
   1  10  -4   25.48    1.88
  -1 -10   4   23.13    1.85
   1  10  -4   21.10    2.08
   1  10  -4   18.73    2.41
  -1 -10   4   21.61    1.71
  -1 -10   3    4.26    0.64
   1  10  -3    4.16    0.70
   1  10  -3    3.54    0.84
   1  10  -3    3.75    0.94
  -1 -10   3    4.26    0.66
   1  10  -2    2.46    0.58
   1  10  -2    2.76    0.78
   1  10  -2    4.55    1.25
  -1 -10   2    2.53    0.59
   1  10  -1    8.16    1.00
   1  10  -1   12.68    1.62
   1  10  -1   11.70    1.88
  -1 -10   1   11.72    1.10
   1  10   0    0.64    0.36
   1  10   0    1.03    0.58
   1  10   0    1.02    0.78
  -1 -10   0    1.36    0.45
   1  10   1    3.23    0.63
   1  10   1    3.98    0.91
   1  10   1    3.60    1.26
  -1 -10  -1    3.14    0.59
   1  10   2   23.90    1.70
   1  10   2   11.59    1.84
   1  10   2   21.61    2.68
  -1 -10  -2   20.85    1.62
   1  10   3    4.33    0.70
   1  10   3    5.04    1.40
  -1 -10  -3    3.88    0.65
   1  10   3    5.22    1.16
   1  10   4   30.62    2.21
   1  10   4   33.08    3.60
   1  10   4   40.76    3.31
  -1 -10  -4   36.92    2.32
   1  10   5  125.75    6.26
  -1 -10  -5  118.91    6.18
   1  10   5  116.12    8.18
   1  10   5  117.12    7.32
  -1 -10  -6    0.96    0.40
   1  10   6   -0.22    0.70
   1  10   6    0.31    0.73
   1  10   6   -0.20    0.32
  -1 -10  -7   10.99    1.10
   1  10   7   10.83    1.12
   1  10   7   10.30    2.08
   1  10   7   10.40    1.66
   1  10   8   22.58    1.69
  -1 -10  -8   22.57    1.68
   1  10   8   20.70    2.94
   1  10   8   17.01    2.30
  -1 -10  -9    0.63    0.42
   1  10   9    0.07    0.32
   1  10   9    1.05    0.91
   1  10   9   -0.33    0.69
   1  10  10    1.21    0.41
   1  10  10    0.30    0.82
   1  10  10    2.15    1.00
  -1 -10 -10    2.27    0.53
   1  10  11   13.45    1.25
   1  10  11   10.40    2.11
   1  10  11   13.12    2.05
  -1 -10 -11   12.41    1.22
   1  10  12    8.18    0.94
   1  10  12    8.53    2.11
   1  10  12    7.70    1.62
  -1 -10 -12    6.72    0.88
   1  10  13   26.99    2.03
   1  10  13   28.41    3.77
   1  10  13   30.79    3.17
  -1 -10 -13   29.61    2.11
   1  10  14    6.96    0.89
   1  10  14    6.79    1.90
   1  10  14    5.13    1.29
  -1 -10 -14    6.95    0.93
   1  10  15    8.07    0.96
   1  10  15    8.91    2.08
   1  10  15    6.54    1.47
   1  10  16    0.16    0.28
   1  10  16   -1.57    1.35
   1  10  16   -0.99    0.82
   1  10  17    3.46    0.63
   1  10  17    1.67    1.18
   1  10  17    4.22    1.38
   1  10  18    1.43    0.51
   1  10  18   -0.70    0.95
   1  10  18    0.05    0.70
   1  10  19    1.59    0.48
   1  10  19    0.77    1.14
   1  10  19    1.56    0.88
   1  10  20    5.08    0.77
   1  10  20    5.86    2.02
   1  10  20    7.14    1.71
   1  10  21    0.70    0.38
   1  10  21    2.46    1.53
   1  10  21   -0.31    0.79
   1  10  22    2.28    0.60
   1  10  22    1.49    1.04
   1  10  22    1.21    0.74
   1  10  23   14.69    1.39
  -1 -11  32   -1.73    1.66
  -1 -11  32    1.15    0.44
  -1 -11  31   -1.71    1.56
  -1 -11  31   -0.26    0.54
  -1 -11  30    1.95    1.33
  -1 -11  30    1.22    0.68
  -1 -11  29   -0.86    1.08
  -1 -11  29    0.55    0.42
  -1 -11  28    5.28    1.55
  -1 -11  28    4.43    1.01
  -1 -11  27    4.18    1.29
  -1 -11  27    2.39    0.82
  -1 -11  26   47.03    5.09
  -1 -11  26   41.83    3.27
  -1 -11  25   -0.57    1.03
  -1 -11  25    2.38    0.77
  -1 -11  24    0.81    0.82
  -1 -11  24    2.39    0.73
  -1 -11  23   72.41    4.57
  -1 -11  23   63.92    6.02
  -1 -11  22   -0.61    0.71
  -1 -11  22   -0.45    0.55
  -1 -11  21   23.10    3.21
  -1 -11  21   24.66    2.17
  -1 -11  20   11.28    2.22
  -1 -11  20    8.91    1.25
  -1 -11  19    5.50    1.00
   1  11 -19    6.36    0.71
  -1 -11  19    5.90    1.50
   1  11 -19    7.30    0.66
  -1 -11  18    0.10    0.49
   1  11 -18    0.42    0.23
  -1 -11  18   -0.05    0.91
   1  11 -18    0.61    0.32
   1  11 -17    9.83    0.97
  -1 -11  17    7.87    1.63
   1  11 -17    9.86    1.09
  -1 -11  17   10.93    1.33
   1  11 -16   55.44    3.37
   1  11 -16   58.23    3.61
  -1 -11  16   55.51    4.76
  -1 -11  16   57.08    3.70
   1  11 -15   40.43    2.64
   1  11 -15   40.44    2.85
  -1 -11  15   37.39    3.65
  -1 -11  15   36.26    2.75
   1  11 -14   91.94    5.40
   1  11 -14   99.12    5.78
  -1 -11  14   97.78    6.64
  -1 -11  14  106.87    5.65
   1  11 -13   39.42    2.88
   1  11 -13   44.23    3.26
  -1 -11  13   44.47    2.99
  -1 -11  13   42.64    3.75
   1  11 -12    1.65    0.50
  -1 -11  12    1.58    0.80
   1  11 -12    1.49    0.71
  -1 -11  12    1.80    0.60
   1  11 -11    1.15    0.53
  -1 -11  11    0.14    0.59
   1  11 -11   -0.02    0.59
  -1 -11  11    0.97    0.41
   1  11 -10    2.88    0.76
  -1 -11  10    1.50    0.86
   1  11 -10    1.46    0.65
  -1 -11  10    0.92    0.52
   1  11  -9   17.08    1.74
  -1 -11   9   16.37    1.97
   1  11  -9   14.08    1.88
  -1 -11   9   15.46    1.45
   1  11  -8    2.58    0.72
   1  11  -8    2.66    0.60
  -1 -11   8    2.55    0.54
  -1 -11   8    3.13    0.82
   1  11  -8    2.04    0.86
   1  11  -7   44.28    2.79
  -1 -11   7   41.34    3.06
   1  11  -7   39.00    3.02
   1  11  -7   39.96    3.46
  -1 -11   7   28.18    2.39
  -1 -11   6    6.75    0.85
   1  11  -6    5.99    1.10
   1  11  -6    6.22    0.91
  -1 -11   6    5.22    1.02
   1  11  -6    4.82    1.17
   1  11  -5   55.33    3.42
  -1 -11   5   49.72    3.48
   1  11  -5   56.52    3.92
   1  11  -5   52.04    4.36
  -1 -11   5   57.79    3.36
  -1 -11   4   66.22    4.10
   1  11  -4   72.27    4.14
   1  11  -4   74.96    4.81
   1  11  -4   62.23    5.09
  -1 -11   4   73.76    4.06
   1  11  -3   -0.45    0.50
   1  11  -3    0.22    0.58
   1  11  -3    0.54    0.73
  -1 -11   3   -0.37    0.43
   1  11  -2    0.77    0.48
   1  11  -2    0.04    0.47
   1  11  -2    0.38    0.70
  -1 -11   2    0.69    0.34
   1  11  -1   -0.08    0.34
   1  11  -1    1.12    0.64
   1  11  -1   -0.05    0.75
  -1 -11   1    0.16    0.35
   1  11   0   20.35    1.65
   1  11   0   22.99    2.27
   1  11   0   16.87    2.67
  -1 -11   0   19.15    1.61
   1  11   1    3.59    0.68
   1  11   1    3.04    0.96
   1  11   1    1.80    0.90
  -1 -11  -1    2.99    0.60
   1  11   2    0.94    0.48
   1  11   2    1.01    0.75
   1  11   2    0.35    0.71
  -1 -11  -2    1.03    0.42
   1  11   3    8.51    0.99
   1  11   3    6.68    1.36
   1  11   3    7.09    1.62
  -1 -11  -3    8.18    0.94
   1  11   4    6.65    0.90
   1  11   4    7.48    1.40
   1  11   4    7.48    1.83
  -1 -11  -4    6.65    0.82
   1  11   5    8.49    1.00
   1  11   5   10.14    1.62
   1  11   5    5.50    1.49
  -1 -11  -5    8.73    0.98
  -1 -11  -6    8.62    0.99
   1  11   6    6.55    1.85
   1  11   6    9.73    1.71
   1  11   6    9.18    1.07
  -1 -11  -7    9.40    1.05
   1  11   7    9.02    1.03
   1  11   7    7.20    1.83
   1  11   7    8.57    1.64
   1  11   8   47.89    2.96
  -1 -11  -8   45.10    2.87
   1  11   8   45.91    4.70
   1  11   8   44.47    3.95
  -1 -11  -9    2.19    0.54
   1  11   9    3.93    1.44
   1  11   9    4.27    1.22
   1  11   9    2.28    0.57
  -1 -11 -10    7.43    0.93
   1  11  10    9.12    2.14
   1  11  10    8.35    1.64
   1  11  10    8.61    1.00
  -1 -11 -11    1.31    0.47
   1  11  11    1.92    0.45
   1  11  11    1.28    0.84
   1  11  11    1.46    0.90
   1  11  12   26.64    2.01
  -1 -11 -12   26.04    1.99
   1  11  12   28.97    3.63
   1  11  12   27.96    3.11
  -1 -11 -13    7.45    0.96
   1  11  13    8.07    0.97
   1  11  13    3.77    1.91
   1  11  13    6.31    1.51
   1  11  14   31.84    2.29
   1  11  14   29.16    4.15
   1  11  14   34.21    3.62
  -1 -11 -14   33.09    2.35
   1  11  15   24.67    1.97
  -1 -11 -15   26.88    2.06
   1  11  15   24.36    3.54
   1  11  15   26.50    3.18
   1  11  16    8.19    0.98
   1  11  16    8.96    2.25
   1  11  16    6.80    1.72
   1  11  17   21.25    1.77
   1  11  17   23.40    3.01
   1  11  17   18.18    3.15
   1  11  18    5.05    1.59
   1  11  18    3.45    1.58
   1  11  18    4.52    0.80
   1  11  19    5.60    1.50
   1  11  19    1.79    0.99
   1  11  19    3.94    0.67
   1  11  20    5.93    1.70
   1  11  20    7.51    2.10
   1  11  20    6.25    0.88
   1  11  21   10.60    2.24
   1  11  21   14.96    2.90
   1  11  21   10.34    1.19
  -1 -12  32    5.52    2.12
  -1 -12  32    7.12    1.32
  -1 -12  31    0.59    1.16
  -1 -12  31    0.96    0.59
  -1 -12  30   -1.23    1.30
  -1 -12  30    0.47    0.57
  -1 -12  29   16.36    3.20
  -1 -12  29   13.36    1.72
  -1 -12  28    1.53    1.20
  -1 -12  28    0.99    0.54
  -1 -12  27    0.64    0.97
  -1 -12  27    1.22    0.68
  -1 -12  26   25.79    3.85
  -1 -12  26   26.47    2.42
  -1 -12  25   16.20    2.91
  -1 -12  25   12.96    1.59
  -1 -12  24   10.20    2.20
  -1 -12  24    8.82    1.33
  -1 -12  23   25.16    3.56
  -1 -12  23   26.85    2.39
  -1 -12  22   17.76    2.85
  -1 -12  22   18.93    1.95
  -1 -12  21    2.64    1.20
  -1 -12  21    2.09    0.74
  -1 -12  20    0.89    0.50
   1  12 -20    1.77    0.41
  -1 -12  20    0.94    0.90
   1  12 -20    1.01    0.22
  -1 -12  19    5.22    0.99
   1  12 -19    6.56    0.86
  -1 -12  19    6.46    1.71
   1  12 -19    6.04    0.73
   1  12 -18   18.20    1.50
  -1 -12  18   19.78    1.89
  -1 -12  18   18.51    2.61
   1  12 -18   18.48    1.65
   1  12 -17  336.76   16.01
   1  12 -17  331.54   16.32
  -1 -12  17  335.57   18.19
  -1 -12  17  356.24   16.59
   1  12 -16   24.46    2.02
  -1 -12  16   21.52    2.81
   1  12 -16   25.39    2.22
  -1 -12  16   27.69    2.28
   1  12 -15   20.10    1.79
  -1 -12  15   19.65    2.60
   1  12 -15   20.10    2.03
  -1 -12  15   21.95    1.97
   1  12 -14  100.39    5.61
   1  12 -14   95.33    5.90
  -1 -12  14   90.44    6.55
  -1 -12  14   98.37    5.59
   1  12 -13   -0.56    0.46
  -1 -12  13   -0.13    0.79
   1  12 -13   -0.34    0.47
  -1 -12  13    1.02    0.59
   1  12 -12    5.55    0.95
  -1 -12  12    6.84    1.02
  -1 -12  12    7.24    1.47
   1  12 -12    7.01    1.29
  -1 -12  11   44.90    3.82
   1  12 -11   46.59    3.32
   1  12 -11   42.21    3.69
  -1 -12  11   46.57    3.11
   1  12 -10   10.62    1.39
  -1 -12  10    9.22    1.46
   1  12 -10    8.56    1.47
  -1 -12  10    9.72    1.21
   1  12  -9    0.69    0.57
  -1 -12   9    0.19    0.54
   1  12  -9    0.90    0.58
  -1 -12   9   -0.20    0.40
   1  12  -8    2.32    0.49
  -1 -12   8    3.20    0.68
  -1 -12   8    3.26    0.88
   1  12  -8    5.00    1.23
  -1 -12   7    3.49    0.68
   1  12  -7    2.77    0.88
   1  12  -7    3.92    0.84
  -1 -12   7    3.86    0.95
   1  12  -7    3.57    1.07
  -1 -12   6   41.88    3.08
   1  12  -6   38.45    2.82
   1  12  -6   42.43    3.40
   1  12  -6   40.16    3.74
  -1 -12   6   43.68    2.80
  -1 -12   5   13.29    1.51
   1  12  -5   16.82    1.56
   1  12  -5   17.22    1.91
   1  12  -5   14.41    2.22
  -1 -12   5   14.81    1.46
   1  12  -4    9.20    1.20
   1  12  -4   10.45    1.53
   1  12  -4   12.40    2.05
  -1 -12   4    8.71    1.12
   1  12  -3   14.42    1.47
   1  12  -3    9.81    1.66
   1  12  -3   15.42    2.31
  -1 -12   3   14.26    1.39
   1  12  -2   62.30    3.72
   1  12  -2   62.65    4.46
   1  12  -2   51.67    4.80
  -1 -12   2   56.65    3.52
   1  12  -1   22.48    1.88
   1  12  -1   26.29    2.62
   1  12  -1   20.37    2.81
  -1 -12   1   23.84    1.88
   1  12   0    6.89    0.97
   1  12   0    6.90    1.38
   1  12   0    7.77    1.78
  -1 -12   0    7.27    0.93
   1  12   1    2.00    0.54
   1  12   1    1.93    0.83
   1  12   1    2.73    1.43
  -1 -12  -1    2.73    0.61
   1  12   2   12.67    1.23
   1  12   2   10.48    1.73
   1  12   2   12.92    2.25
  -1 -12  -2   10.18    1.15
   1  12   3   21.47    1.78
   1  12   3   20.97    2.50
   1  12   3   21.50    3.01
  -1 -12  -3   20.56    1.70
   1  12   4    2.80    0.58
   1  12   4    2.50    0.75
   1  12   4    3.35    1.42
  -1 -12  -4    3.07    0.63
  -1 -12  -5   34.85    2.30
   1  12   5   29.38    3.71
   1  12   5   29.92    3.12
   1  12   5   26.84    2.19
  -1 -12  -6   24.20    1.83
   1  12   6   19.43    3.03
   1  12   6   26.99    2.88
   1  12   6   18.26    1.70
  -1 -12  -7   26.97    2.00
   1  12   7   28.16    3.63
   1  12   7   23.82    2.86
   1  12   7   24.01    1.96
  -1 -12  -8   -0.11    0.31
   1  12   8    0.85    0.93
   1  12   8   -1.02    0.94
   1  12   8    0.26    0.38
  -1 -12  -9    2.99    0.62
   1  12   9    3.46    0.67
   1  12   9    3.46    1.19
   1  12   9    4.15    1.37
   1  12  10   59.72    3.45
   1  12  10   55.80    5.61
   1  12  10   42.26    4.37
  -1 -12 -10   52.14    3.29
   1  12  11   13.08    1.38
  -1 -12 -11   15.87    1.43
   1  12  11   13.03    2.56
   1  12  11   17.41    2.49
  -1 -12 -12    1.56    0.49
   1  12  12    1.51    0.54
   1  12  12    1.85    1.09
   1  12  12    2.31    1.05
   1  12  13   22.53    1.88
   1  12  13   22.16    3.49
  -1 -12 -13   23.93    1.94
   1  12  13   27.79    3.28
   1  12  14    7.74    0.99
   1  12  14    9.91    2.29
  -1 -12 -14    7.62    1.06
   1  12  14    7.82    1.72
   1  12  15    0.20    0.37
   1  12  15   -0.05    0.91
  -1 -12 -15    0.20    0.36
   1  12  15   -0.02    0.73
   1  12  16    1.25    1.00
   1  12  16    1.40    1.21
   1  12  16    1.54    0.55
   1  12  17    0.65    0.93
   1  12  17    0.20    0.93
   1  12  17    2.01    0.52
   1  12  18    0.54    0.93
   1  12  18   -0.20    1.03
   1  12  18    0.22    0.34
   1  12  19   -0.14    0.81
   1  12  19    0.26    0.31
   1  12  20    1.37    0.96
   1  12  20    4.90    1.91
   1  12  20    2.16    0.56
  -1 -13  31    3.77    1.70
  -1 -13  31    2.66    0.94
  -1 -13  30   -0.16    1.14
  -1 -13  30    0.97    0.76
  -1 -13  29    1.40    1.24
  -1 -13  29    5.32    1.11
  -1 -13  28    1.61    1.22
  -1 -13  28    2.32    0.70
  -1 -13  27   16.71    3.16
  -1 -13  27   18.34    2.05
  -1 -13  26   -0.26    0.91
  -1 -13  26   -0.22    0.57
  -1 -13  25    1.42    1.06
  -1 -13  25    0.03    0.59
  -1 -13  24   24.00    3.47
  -1 -13  24   17.15    1.97
  -1 -13  23    7.47    1.97
  -1 -13  23    7.53    1.26
  -1 -13  22    2.87    1.50
  -1 -13  22    1.05    0.66
  -1 -13  21   14.74    1.97
   1  13 -21   20.22    1.42
  -1 -13  21   19.18    2.94
   1  13 -21   20.40    1.38
  -1 -13  20    3.58    0.90
   1  13 -20    1.75    0.39
  -1 -13  20    1.65    1.13
   1  13 -20    2.06    0.58
  -1 -13  19    2.34    0.75
   1  13 -19    3.67    0.65
  -1 -13  19    2.31    1.03
   1  13 -19    3.91    0.72
   1  13 -18   20.08    1.72
  -1 -13  18   18.55    2.74
   1  13 -18   20.33    1.90
  -1 -13  18   19.65    1.94
   1  13 -17   45.18    3.08
   1  13 -17   44.98    3.35
  -1 -13  17   47.73    3.34
  -1 -13  17   46.87    4.42
   1  13 -16    1.13    0.47
  -1 -13  16   -0.10    0.69
   1  13 -16    1.25    0.67
  -1 -13  16    1.59    0.54
   1  13 -15   14.89    1.62
  -1 -13  15   11.40    2.01
   1  13 -15   15.58    1.83
  -1 -13  15   14.99    1.64
   1  13 -14    2.66    0.75
  -1 -13  14    1.12    0.91
   1  13 -14    1.34    0.82
  -1 -13  14    2.76    0.81
   1  13 -13    5.47    0.99
  -1 -13  13    4.84    1.19
   1  13 -13    6.07    1.20
  -1 -13  13    4.78    1.03
   1  13 -12    1.95    0.71
  -1 -13  12    1.76    0.85
   1  13 -12    2.19    0.95
  -1 -13  12    2.36    0.67
   1  13 -11    1.73    0.50
  -1 -13  11    1.69    0.60
  -1 -13  11    2.49    0.96
   1  13 -11    2.11    0.99
  -1 -13  10   68.37    4.86
   1  13 -10   72.50    4.66
   1  13 -10   63.83    4.96
  -1 -13  10   66.40    4.16
   1  13  -9    0.69    0.62
  -1 -13   9    0.10    0.48
  -1 -13   9    1.07    0.73
   1  13  -9    1.46    0.67
  -1 -13   8  100.93    6.01
   1  13  -8  110.26    6.28
   1  13  -8  102.22    6.68
  -1 -13   8   79.46    5.20
  -1 -13   7   38.38    2.95
   1  13  -7   37.31    2.72
   1  13  -7   40.19    3.25
   1  13  -7   31.43    3.54
  -1 -13   7   27.46    2.39
  -1 -13   6    3.88    0.83
   1  13  -6    4.58    0.90
   1  13  -6    3.33    0.83
   1  13  -6    2.94    0.85
  -1 -13   6    4.20    0.81
  -1 -13   5   36.17    2.71
   1  13  -5   34.31    2.68
   1  13  -5   38.09    3.37
   1  13  -5   37.27    3.83
  -1 -13   5   40.88    2.74
   1  13  -4   23.71    2.07
   1  13  -4   27.74    2.73
   1  13  -4   25.46    3.16
  -1 -13   4   26.89    2.07
   1  13  -3   16.45    1.67
   1  13  -3   15.16    2.13
   1  13  -3   20.78    2.78
  -1 -13   3   21.02    1.71
   1  13  -2    8.01    1.11
   1  13  -2    9.70    1.64
   1  13  -2    9.12    1.87
  -1 -13   2    7.03    0.93
   1  13  -1   -0.01    0.42
   1  13  -1    0.13    0.55
   1  13  -1    1.43    0.78
  -1 -13   1    0.79    0.47
   1  13   0   14.20    1.43
   1  13   0   11.76    1.78
   1  13   0   12.15    2.25
  -1 -13   0   11.03    1.25
   1  13   1   -0.38    0.44
   1  13   1    0.55    0.71
   1  13   1    1.34    0.91
  -1 -13  -1    0.47    0.39
   1  13   2   17.84    1.64
   1  13   2   14.26    2.22
   1  13   2   19.33    2.96
  -1 -13  -2   18.51    1.64
   1  13   3    4.01    0.74
   1  13   3    3.87    1.05
   1  13   3    3.93    1.42
  -1 -13  -3    4.78    0.79
   1  13   4   14.25    1.47
   1  13   4   18.09    2.89
  -1 -13  -4   18.24    1.63
   1  13   4   19.25    2.48
   1  13   5   14.34    1.51
   1  13   5   13.51    2.69
  -1 -13  -5   16.47    1.50
   1  13   5   16.30    2.38
   1  13   6    0.65    0.47
   1  13   6    1.01    0.96
  -1 -13  -6    1.23    0.56
   1  13   6    0.37    0.55
   1  13   7   70.82    4.07
   1  13   7   65.75    6.10
  -1 -13  -7   62.81    3.97
   1  13   7   68.31    5.41
   1  13   8   17.16    1.60
   1  13   8   13.55    2.69
  -1 -13  -8   16.99    1.55
   1  13   8   15.27    2.30
   1  13   9    3.02    0.68
   1  13   9    4.72    1.68
  -1 -13  -9    2.87    0.62
   1  13   9    1.91    0.99
   1  13  10   -0.85    0.56
   1  13  10    1.95    1.42
  -1 -13 -10    0.44    0.37
   1  13  10   -1.40    1.09
   1  13  11   65.51    4.14
   1  13  11   67.33    6.57
  -1 -13 -11   76.79    4.25
   1  13  11   72.60    5.87
   1  13  12    1.05    0.47
   1  13  12   -1.20    1.39
  -1 -13 -12    1.05    0.44
   1  13  12    1.07    0.75
   1  13  13    0.11    0.36
   1  13  13    1.88    1.02
  -1 -13 -13    0.27    0.36
   1  13  13    0.14    0.87
   1  13  14   28.91    2.25
   1  13  14   30.44    4.23
  -1 -13 -14   31.20    2.32
   1  13  14   31.59    3.73
   1  13  15   17.74    1.67
   1  13  15   17.94    3.19
  -1 -13 -15   18.39    1.72
   1  13  15   18.08    2.76
   1  13  16    6.92    1.71
   1  13  16    4.37    1.91
   1  13  16    7.08    0.97
   1  13  17    9.57    1.98
   1  13  17   11.71    2.74
   1  13  17   11.53    1.27
   1  13  18   15.44    2.71
   1  13  18   11.97    2.66
   1  13  18   13.62    1.42
  -1 -14  31    5.67    2.53
  -1 -14  31    1.80    0.89
  -1 -14  30   14.66    3.69
  -1 -14  30   25.72    2.61
  -1 -14  29    1.84    1.48
  -1 -14  29    1.21    0.59
  -1 -14  28   -0.31    1.24
  -1 -14  28    0.98    0.72
  -1 -14  27   23.25    3.74
  -1 -14  27   24.07    2.48
  -1 -14  26   -0.72    1.26
  -1 -14  26    0.73    0.50
  -1 -14  25   10.41    2.36
  -1 -14  25   14.40    1.83
  -1 -14  24   13.36    2.73
  -1 -14  24   11.73    1.58
  -1 -14  23   12.77    2.45
  -1 -14  23   14.46    1.81
  -1 -14  22    0.78    0.61
   1  14 -22    1.08    0.35
  -1 -14  22    0.07    0.79
   1  14 -22    0.64    0.28
  -1 -14  21    4.35    1.00
   1  14 -21    6.05    0.86
  -1 -14  21    6.96    1.85
   1  14 -21    4.58    0.73
  -1 -14  20    8.44    1.33
   1  14 -20    8.16    1.00
  -1 -14  20    8.44    1.92
   1  14 -20    8.47    1.15
   1  14 -19   -0.16    0.34
   1  14 -19    0.02    0.36
  -1 -14  19    0.44    0.62
   1  14 -18    0.22    0.34
  -1 -14  18    0.73    1.05
   1  14 -18    0.68    0.44
  -1 -14  18    0.47    0.55
   1  14 -17   -0.58    0.44
  -1 -14  17   -0.94    0.93
   1  14 -17    0.50    0.40
  -1 -14  17    0.02    0.51
   1  14 -16    2.84    0.76
  -1 -14  16    2.27    1.08
   1  14 -16    1.91    0.76
  -1 -14  16    2.66    0.79
   1  14 -15    6.54    1.09
  -1 -14  15    7.03    1.56
   1  14 -15    6.44    1.30
  -1 -14  15    7.60    1.14
   1  14 -14    0.94    0.58
  -1 -14  14    0.40    0.76
   1  14 -14   -0.35    0.67
  -1 -14  14    1.14    0.70
   1  14 -13    4.20    0.91
  -1 -14  13    4.34    1.29
   1  14 -13    5.29    1.16
  -1 -14  13    3.26    0.74
   1  14 -12    5.17    1.03
  -1 -14  12    6.04    1.39
   1  14 -12    5.32    1.26
  -1 -14  12    4.74    0.91
   1  14 -11    3.97    0.96
  -1 -14  11    4.02    0.90
  -1 -14  11    4.49    1.07
   1  14 -11    3.00    1.12
  -1 -14  10    4.93    0.89
  -1 -14  10    5.00    1.13
   1  14 -10    4.42    1.28
   1  14 -10    4.47    1.00
  -1 -14   9   10.84    1.25
   1  14  -9   11.11    1.64
  -1 -14   9   10.62    1.68
   1  14  -9    6.47    1.52
  -1 -14   8    5.86    1.17
   1  14  -8    7.37    1.36
   1  14  -8    6.30    1.54
  -1 -14   8    5.54    0.94
  -1 -14   7    7.60    1.30
   1  14  -7    9.48    1.54
   1  14  -7    8.02    1.71
  -1 -14   7    8.55    1.13
   1  14  -6  118.48    6.03
  -1 -14   6  107.79    5.95
   1  14  -6   91.20    6.42
   1  14  -6  101.97    7.26
  -1 -14   6   91.39    5.64
   1  14  -5   19.93    1.95
   1  14  -5   19.08    2.36
   1  14  -5   21.01    2.89
  -1 -14   5   21.52    1.84
   1  14  -4    0.25    0.47
   1  14  -4    1.21    0.71
   1  14  -4    1.53    1.20
  -1 -14   4    2.05    0.57
   1  14  -3   27.81    2.31
   1  14  -3   31.18    3.05
   1  14  -3   24.60    3.23
  -1 -14   3   26.55    2.14
   1  14  -2    2.79    0.70
   1  14  -2    3.16    0.87
   1  14  -2    2.85    1.22
  -1 -14   2    3.62    0.70
   1  14  -1    8.75    1.15
   1  14  -1    9.48    1.69
   1  14  -1    7.30    1.76
  -1 -14   1    8.50    1.12
   1  14   0    0.83    0.64
   1  14   0    1.00    0.71
   1  14   0    0.04    0.98
  -1 -14   0    0.02    0.40
   1  14   1    1.72    0.68
   1  14   1    1.08    0.72
   1  14   1    1.91    1.38
  -1 -14  -1    1.02    0.43
   1  14   2   35.92    2.65
   1  14   2   34.62    3.52
   1  14   2   31.96    4.13
  -1 -14  -2   34.95    2.54
   1  14   3    0.23    0.43
   1  14   3    0.99    0.91
   1  14   3    0.06    1.01
  -1 -14  -3    0.47    0.44
   1  14   4   17.21    1.68
   1  14   4   16.44    2.88
  -1 -14  -4   18.31    1.65
   1  14   4   19.26    2.56
   1  14   5   17.28    1.72
   1  14   5   20.45    3.32
  -1 -14  -5   22.65    1.88
   1  14   5   23.81    2.95
   1  14   6    1.78    0.53
   1  14   6    3.51    1.56
  -1 -14  -6    2.14    0.60
   1  14   6    0.98    0.90
   1  14   7    2.77    0.67
   1  14   7    1.03    1.17
  -1 -14  -7    2.55    0.68
   1  14   7    3.06    1.06
   1  14   8    2.57    0.65
   1  14   8    1.12    0.83
  -1 -14  -8    2.05    0.55
   1  14   8    2.60    1.16
   1  14   9    4.22    0.83
   1  14   9    1.00    0.98
  -1 -14  -9    3.37    0.70
   1  14   9    3.77    1.30
   1  14  10    0.85    0.53
   1  14  10    1.60    1.49
  -1 -14 -10    1.32    0.50
   1  14  10    1.55    0.89
   1  14  11    5.92    0.97
   1  14  11    4.57    1.64
  -1 -14 -11    5.14    0.83
   1  14  11    2.16    1.03
   1  14  12   13.43    1.42
   1  14  12   15.02    3.02
  -1 -14 -12   13.27    1.40
   1  14  12   15.86    2.53
   1  14  13    0.43    0.51
   1  14  13    1.10    1.19
  -1 -14 -13   -0.08    0.38
   1  14  13   -0.19    0.59
   1  14  14    0.16    0.38
   1  14  14   -0.95    1.48
  -1 -14 -14    1.14    0.54
   1  14  14   -0.43    0.73
   1  14  15    8.91    1.17
   1  14  15    2.51    1.52
  -1 -14 -15    8.88    1.16
   1  14  15    6.95    1.80
   1  14  16   -0.36    1.04
   1  14  16    0.02    0.42
  -1 -15  30    1.54    1.97
  -1 -15  30   -1.14    0.87
  -1 -15  29    0.06    1.39
  -1 -15  29    2.22    0.93
  -1 -15  28    5.29    2.24
  -1 -15  28   -0.53    0.86
  -1 -15  27    1.69    1.12
  -1 -15  27    1.14    0.75
  -1 -15  26    3.62    1.66
  -1 -15  26    1.09    0.62
  -1 -15  25    1.82    1.09
  -1 -15  25    1.01    0.62
  -1 -15  24   -0.14    1.27
  -1 -15  24    1.94    0.92
  -1 -15  23   11.19    1.62
   1  15 -23   12.73    1.05
  -1 -15  23   11.84    2.60
   1  15 -23   12.97    1.03
  -1 -15  22   23.08    2.40
   1  15 -22   24.49    1.91
  -1 -15  22   21.67    3.16
   1  15 -22   23.17    1.76
   1  15 -21   16.93    1.56
  -1 -15  21   13.70    1.80
  -1 -15  21   16.90    2.82
   1  15 -21   19.04    1.79
  -1 -15  20   13.64    1.72
   1  15 -20   10.59    1.29
  -1 -15  20   10.50    2.13
   1  15 -20   12.21    1.52
   1  15 -19    4.62    0.85
  -1 -15  19    3.20    1.15
   1  15 -19    2.84    0.85
  -1 -15  19    4.41    0.92
   1  15 -18    8.00    1.26
  -1 -15  18   10.91    2.15
   1  15 -18    9.17    1.46
  -1 -15  18    7.30    1.25
   1  15 -17    9.02    1.29
  -1 -15  17    8.94    1.90
   1  15 -17    9.62    1.52
  -1 -15  17    7.25    1.29
   1  15 -16    1.31    0.61
  -1 -15  16    0.58    0.85
   1  15 -16    1.29    0.94
  -1 -15  16    0.69    0.60
   1  15 -15    1.76    0.60
  -1 -15  15    0.47    0.90
   1  15 -15    1.28    0.76
  -1 -15  15   -0.37    0.60
   1  15 -14    4.56    0.99
  -1 -15  14    5.29    1.35
   1  15 -14    4.88    1.22
  -1 -15  14    3.68    0.92
   1  15 -13   -1.16    0.74
  -1 -15  13   -0.25    0.52
  -1 -15  13   -0.13    0.58
   1  15 -13    1.02    0.83
  -1 -15  12   16.90    1.78
  -1 -15  12   16.08    2.23
   1  15 -12   10.50    1.79
   1  15 -12   17.48    2.01
  -1 -15  11   12.31    1.51
  -1 -15  11   14.49    2.03
   1  15 -11   11.90    2.05
   1  15 -11   12.48    1.78
  -1 -15  10    1.58    0.59
   1  15 -10    3.20    0.94
  -1 -15  10    2.52    0.88
   1  15 -10    2.66    1.13
  -1 -15   9   66.87    4.66
   1  15  -9   65.54    4.78
   1  15  -9   57.91    5.12
  -1 -15   9   65.22    4.12
  -1 -15   8   40.44    3.18
   1  15  -8   33.90    3.29
   1  15  -8   38.43    3.97
  -1 -15   8   36.88    2.85
  -1 -15   7    0.83    0.56
   1  15  -7    0.61    0.54
  -1 -15   7    0.25    0.46
   1  15  -7   -0.09    0.70
   1  15  -6   38.40    3.45
   1  15  -6   31.39    3.69
  -1 -15   6   33.58    2.61
   1  15  -5   10.22    1.34
   1  15  -5    9.39    1.76
   1  15  -5    7.96    2.03
  -1 -15   5    6.73    1.09
   1  15  -4    0.93    0.62
   1  15  -4    2.05    0.92
   1  15  -4    0.69    0.90
  -1 -15   4    1.74    0.59
   1  15  -3   28.90    2.47
   1  15  -3   32.36    3.33
   1  15  -3   26.90    3.59
  -1 -15   3   34.03    2.53
   1  15  -2   19.60    1.88
   1  15  -2   19.76    2.51
   1  15  -2   19.28    3.00
  -1 -15   2   15.37    1.66
   1  15  -1   -0.76    0.58
   1  15  -1    0.77    0.71
   1  15  -1    0.01    0.97
  -1 -15   1    0.75    0.53
   1  15   0    5.86    1.03
   1  15   0    7.97    1.66
   1  15   0    5.88    1.64
  -1 -15   0    6.81    1.07
   1  15   1   67.87    4.46
   1  15   1   80.10    5.86
   1  15   1   75.09    6.61
  -1 -15  -1   71.54    4.42
   1  15   2   28.28    2.40
   1  15   2   28.51    3.26
   1  15   2   29.13    3.90
  -1 -15  -2   29.74    2.31
   1  15   3    8.41    1.22
   1  15   3    8.94    1.80
   1  15   3    8.49    2.25
  -1 -15  -3    8.25    1.09
   1  15   4   49.67    3.41
   1  15   4   49.14    5.36
  -1 -15  -4   47.85    3.26
   1  15   4   48.61    4.50
   1  15   5   31.45    2.47
   1  15   5   25.57    3.93
  -1 -15  -5   31.40    2.42
   1  15   5   31.88    3.60
   1  15   6   11.38    1.32
   1  15   6   12.55    2.66
  -1 -15  -6    9.86    1.24
   1  15   6   11.33    2.07
   1  15   7    3.16    0.73
   1  15   7    4.36    1.74
  -1 -15  -7    3.09    0.68
   1  15   7    2.09    1.03
   1  15   8    1.65    0.60
   1  15   8    2.21    1.40
  -1 -15  -8    2.08    0.58
   1  15   8    3.33    1.24
   1  15   9    1.08    0.47
   1  15   9   -0.64    1.15
  -1 -15  -9    2.21    0.63
   1  15   9    3.31    1.26
   1  15  10   27.03    2.25
   1  15  10   26.90    4.13
  -1 -15 -10   27.87    2.24
   1  15  10   24.91    3.31
   1  15  11    1.22    0.53
   1  15  11    2.61    1.39
  -1 -15 -11    1.71    0.52
   1  15  11    0.74    0.81
   1  15  12    1.27    0.55
   1  15  12    2.66    1.27
  -1 -15 -12    2.03    0.52
   1  15  12    2.06    1.04
   1  15  13   26.65    2.31
   1  15  13   39.28    5.01
  -1 -15 -13   31.52    2.44
   1  15  13   26.73    3.65
   1  15  14    0.98    0.58
   1  15  14    2.37    1.84
  -1 -15 -14    1.40    0.54
   1  15  14    3.64    1.55
   1  15  15   -0.34    0.37
  -1 -15 -15    0.34    0.60
   1  15  15    1.21    1.26
  -1 -16  29    1.99    1.76
  -1 -16  29    3.32    1.16
  -1 -16  28    1.50    1.32
  -1 -16  28    1.19    0.75
  -1 -16  27   -0.62    1.10
  -1 -16  27    4.65    1.13
  -1 -16  26    3.54    1.66
  -1 -16  26    2.76    0.98
  -1 -16  25    1.92    1.24
  -1 -16  25   -0.03    0.48
  -1 -16  24   38.29    3.16
   1  16 -24   33.31    1.96
  -1 -16  24   34.09    4.31
   1  16 -24   30.12    1.88
  -1 -16  23    1.68    0.78
   1  16 -23    2.09    0.50
  -1 -16  23    1.86    1.35
   1  16 -23    2.71    0.56
  -1 -16  22    3.39    1.00
   1  16 -22    2.58    0.64
  -1 -16  22    1.28    1.09
   1  16 -22    3.05    0.76
  -1 -16  21    8.79    1.46
   1  16 -21   11.26    1.33
  -1 -16  21    8.73    1.97
   1  16 -21   10.80    1.37
  -1 -16  20   12.17    1.64
   1  16 -20   10.24    1.39
  -1 -16  20   10.33    2.17
   1  16 -20   11.58    1.57
   1  16 -19    5.96    1.06
  -1 -16  19    2.95    1.22
   1  16 -19    4.89    1.05
  -1 -16  19    5.99    1.12
   1  16 -18   13.29    1.66
  -1 -16  18    8.34    2.10
   1  16 -18   12.83    1.85
  -1 -16  18   13.50    1.74
   1  16 -17   13.34    1.72
  -1 -16  17   17.85    2.60
   1  16 -17   13.89    1.92
  -1 -16  17   10.98    1.58
   1  16 -16   16.11    1.90
  -1 -16  16   16.59    2.53
   1  16 -16   12.71    2.00
  -1 -16  16   11.36    1.62
   1  16 -15    0.67    0.46
  -1 -16  15    0.30    0.69
   1  16 -15    0.61    0.53
  -1 -16  15   -0.17    0.54
   1  16 -14    0.63    0.47
  -1 -16  14    0.19    0.51
  -1 -16  14    1.19    0.87
   1  16 -14   -0.83    0.67
  -1 -16  13   32.16    3.33
  -1 -16  13   31.46    2.63
   1  16 -13   30.43    3.25
   1  16 -13   27.89    2.82
  -1 -16  12    2.07    0.61
   1  16 -12    1.65    0.58
  -1 -16  12    2.02    0.97
   1  16 -12    1.53    0.90
  -1 -16  11   13.12    2.02
   1  16 -11   16.59    2.18
   1  16 -11   15.04    2.45
  -1 -16  11   17.42    1.77
  -1 -16  10    2.86    0.91
   1  16 -10    3.64    1.05
   1  16 -10    1.85    1.06
  -1 -16  10    4.12    0.95
  -1 -16   9    0.36    0.68
   1  16  -9    0.78    0.67
   1  16  -9    1.25    0.95
  -1 -16   9   -0.79    0.53
  -1 -16   8   41.38    3.27
   1  16  -8   41.48    3.74
  -1 -16   8   38.21    2.97
   1  16  -8   41.08    4.22
   1  16  -7    2.81    1.05
  -1 -16   7    5.07    0.99
   1  16  -7    5.08    1.33
   1  16  -6   21.72    2.70
  -1 -16   6   21.75    1.99
   1  16  -6   14.30    2.58
   1  16  -5   15.50    2.33
   1  16  -5   18.45    2.88
  -1 -16   5   18.25    1.76
   1  16  -4    2.32    0.76
   1  16  -4    0.60    0.61
   1  16  -4    1.91    1.04
  -1 -16   4    1.89    0.69
   1  16  -3   24.57    2.39
   1  16  -3   32.93    3.40
   1  16  -3   28.23    3.80
  -1 -16   3   31.12    2.44
   1  16  -2    3.94    0.94
   1  16  -2    4.79    1.28
   1  16  -2    4.99    1.62
  -1 -16   2    5.92    0.94
   1  16  -1   -0.35    0.60
   1  16  -1    0.93    0.71
   1  16  -1    0.96    0.75
  -1 -16   1    0.27    0.42
   1  16   0   82.85    5.02
   1  16   0   81.07    6.23
   1  16   0   78.48    7.06
  -1 -16   0   82.05    4.90
   1  16   1    4.88    0.91
   1  16   1    5.47    1.38
   1  16   1    5.94    1.89
  -1 -16  -1    5.41    0.91
   1  16   2    8.22    1.18
   1  16   2    7.22    1.57
   1  16   2    7.53    2.19
  -1 -16  -2    6.88    1.07
   1  16   3    1.07    0.52
   1  16   3    2.53    1.18
   1  16   3    2.50    1.20
  -1 -16  -3    1.34    0.48
   1  16   4    9.74    1.33
   1  16   4    8.98    1.99
   1  16   4    8.76    2.18
  -1 -16  -4   11.33    1.34
   1  16   5    1.27    0.49
   1  16   5    1.00    1.21
  -1 -16  -5    1.99    0.64
   1  16   5    2.77    0.98
   1  16   6    5.49    1.05
   1  16   6    8.37    2.32
  -1 -16  -6    7.93    1.08
   1  16   6    7.59    1.79
   1  16   7   16.42    1.75
   1  16   7   13.78    3.22
  -1 -16  -7   18.72    1.76
   1  16   7   12.77    2.37
   1  16   8    1.39    0.63
   1  16   8   -0.32    0.90
  -1 -16  -8    1.73    0.63
   1  16   8    0.38    0.69
   1  16   9    0.86    0.54
   1  16   9    3.27    1.54
  -1 -16  -9    1.45    0.53
   1  16   9    0.99    1.06
   1  16  10   10.55    1.34
   1  16  10   10.85    2.81
  -1 -16 -10    9.72    1.23
   1  16  10   10.34    2.10
   1  16  11    3.17    0.80
   1  16  11    0.96    1.28
  -1 -16 -11    3.42    0.76
   1  16  11    2.65    1.08
   1  16  12    0.19    0.41
   1  16  12    0.59    1.07
  -1 -16 -12    0.31    0.43
   1  16  12   -1.72    1.17
  -1 -16 -13    2.36    0.66
   1  16  13    2.32    0.68
  -1 -17  27    2.56    1.46
  -1 -17  27    3.46    0.97
  -1 -17  26    8.17    2.25
  -1 -17  26    9.12    1.52
   1  17 -25    0.34    0.16
  -1 -17  25    1.34    1.18
   1  17 -25    0.56    0.16
  -1 -17  25    0.23    0.49
   1  17 -24    0.38    0.29
  -1 -17  24    0.30    0.92
   1  17 -24    0.14    0.33
  -1 -17  24    0.64    0.66
   1  17 -23   11.32    1.25
  -1 -17  23    6.90    1.49
  -1 -17  23   10.56    2.34
   1  17 -23   12.71    1.41
   1  17 -22   24.02    2.14
  -1 -17  22   25.36    2.55
  -1 -17  22   28.25    3.67
   1  17 -22   26.04    2.38
   1  17 -21    2.70    0.69
  -1 -17  21    3.74    1.34
   1  17 -21    2.57    0.82
  -1 -17  21    2.03    0.74
   1  17 -20    9.77    1.37
  -1 -17  20   10.66    1.64
  -1 -17  20   10.22    2.26
   1  17 -20   10.34    1.58
  -1 -17  19   54.09    5.21
   1  17 -19   54.26    3.93
   1  17 -19   41.78    4.02
  -1 -17  19   57.57    4.08
   1  17 -18   10.53    1.61
  -1 -17  18   11.69    2.21
   1  17 -18   13.12    1.94
  -1 -17  18   13.85    1.74
   1  17 -17   14.51    1.87
  -1 -17  17   11.59    2.09
   1  17 -17   13.76    2.03
  -1 -17  17    9.98    1.54
   1  17 -16   14.79    1.88
  -1 -17  16   14.68    2.47
   1  17 -16   13.81    2.01
  -1 -17  16   10.91    1.61
   1  17 -15    1.47    0.69
  -1 -17  15    3.37    0.88
  -1 -17  15    2.04    0.89
   1  17 -15    2.14    0.75
  -1 -17  14    5.32    1.06
   1  17 -14    4.83    1.17
  -1 -17  14    4.85    1.31
   1  17 -14    4.98    1.31
  -1 -17  13   31.00    3.34
   1  17 -13   32.85    3.09
   1  17 -13   30.13    3.40
  -1 -17  13   29.95    2.67
  -1 -17  12    4.31    1.17
   1  17 -12    4.20    1.22
   1  17 -12    2.82    1.13
  -1 -17  12    4.35    1.02
  -1 -17  11    3.19    1.01
   1  17 -11    3.74    1.02
   1  17 -11    4.63    1.31
  -1 -17  11    4.92    1.04
  -1 -17  10   31.57    3.05
   1  17 -10   37.84    3.53
  -1 -17  10   35.00    2.84
   1  17 -10   28.32    3.58
   1  17  -9   -0.24    0.67
  -1 -17   9    0.03    0.51
   1  17  -9    0.52    0.69
   1  17  -8    0.62    0.84
  -1 -17   8    0.36    0.43
   1  17  -8    1.92    0.92
   1  17  -7    4.16    1.24
  -1 -17   7    3.80    0.90
   1  17  -7    2.39    1.18
   1  17  -6    0.40    0.65
  -1 -17   6   -0.40    0.45
   1  17  -6    0.98    1.05
   1  17  -5    1.34    0.79
  -1 -17   5    1.78    0.56
   1  17  -5   -0.42    0.81
   1  17  -4    1.12    0.76
  -1 -17   4    1.27    0.57
   1  17  -4    0.52    0.89
   1  17  -3   52.13    4.58
   1  17  -3   51.93    5.26
  -1 -17   3   43.65    3.29
   1  17  -2   -0.09    0.56
   1  17  -2    0.42    0.92
   1  17  -2    0.66    0.82
  -1 -17   2    0.80    0.55
   1  17  -1    2.69    0.85
   1  17  -1    3.09    1.21
   1  17  -1    3.97    1.56
  -1 -17   1    5.07    0.89
   1  17   0   46.69    3.40
   1  17   0   37.61    4.18
   1  17   0   47.52    5.30
  -1 -17   0   46.73    3.37
   1  17   1    3.37    0.82
   1  17   1    1.50    1.05
   1  17   1    4.94    1.91
  -1 -17  -1    3.69    0.80
   1  17   2    5.13    0.97
   1  17   2    4.33    1.23
   1  17   2    3.65    1.66
  -1 -17  -2    5.13    0.92
   1  17   3   17.54    1.84
   1  17   3   18.40    2.82
   1  17   3   17.42    3.26
  -1 -17  -3   16.10    1.71
   1  17   4   -0.79    0.54
   1  17   4    0.95    0.93
   1  17   4    1.63    1.37
  -1 -17  -4    0.58    0.49
   1  17   5    7.20    1.08
   1  17   5    5.73    2.33
  -1 -17  -5    6.69    1.06
   1  17   5    2.97    1.55
   1  17   6    7.59    1.19
   1  17   6    6.97    2.18
  -1 -17  -6    8.03    1.21
   1  17   6    5.86    1.68
   1  17   7    7.09    1.13
   1  17   7    6.26    2.38
  -1 -17  -7    6.70    1.07
   1  17   7    7.64    1.88
   1  17   8    3.17    0.80
   1  17   8    3.38    1.74
  -1 -17  -8    4.07    0.85
   1  17   8    1.75    1.09
   1  17   9    2.43    0.76
   1  17   9    1.43    1.27
  -1 -17  -9    1.41    0.54
   1  17   9    2.53    1.21
   1  17  10    6.05    1.09
   1  17  10   10.08    2.70
  -1 -17 -10    8.01    1.16
   1  17  10    9.40    2.11
  -1 -18  26   20.67    3.66
  -1 -18  26   26.15    2.80
  -1 -18  25    7.81    1.43
   1  18 -25    8.47    0.91
  -1 -18  25   10.58    2.57
   1  18 -25    8.65    0.92
  -1 -18  24    1.44    0.84
   1  18 -24    0.05    0.39
  -1 -18  24    3.07    1.75
   1  18 -24    0.26    0.41
   1  18 -23    0.48    0.41
  -1 -18  23    0.27    1.34
   1  18 -23    1.11    0.65
  -1 -18  23    0.31    0.65
   1  18 -22    4.86    0.99
  -1 -18  22    9.64    1.56
  -1 -18  22    7.07    2.08
   1  18 -22    7.17    1.28
   1  18 -21   31.99    2.72
  -1 -18  21   26.52    2.86
  -1 -18  21   33.48    4.08
   1  18 -21   29.50    2.86
  -1 -18  20    1.64    0.73
   1  18 -20    1.18    0.69
  -1 -18  20    1.79    1.29
   1  18 -20    0.80    0.50
   1  18 -19   12.43    1.80
  -1 -18  19   10.15    2.20
   1  18 -19   13.61    1.99
  -1 -18  19   11.51    1.65
   1  18 -18   16.13    2.02
  -1 -18  18   14.02    2.54
   1  18 -18   14.83    2.15
  -1 -18  18   14.00    1.80
   1  18 -17    1.95    0.69
  -1 -18  17    2.69    0.95
  -1 -18  17    1.50    0.75
   1  18 -17    2.40    1.09
  -1 -18  16    3.40    0.92
   1  18 -16    3.96    0.97
  -1 -18  16    4.23    1.36
   1  18 -16    3.02    1.22
  -1 -18  15   12.72    2.17
  -1 -18  15   10.78    1.53
   1  18 -15    9.59    1.93
   1  18 -15   10.48    1.76
  -1 -18  14    7.81    1.80
  -1 -18  14   10.49    1.47
   1  18 -14    9.85    1.85
   1  18 -14    7.40    1.46
  -1 -18  13    5.82    1.40
  -1 -18  13    5.19    1.07
   1  18 -13    6.48    1.66
   1  18 -13    5.13    1.24
  -1 -18  12    1.89    0.85
  -1 -18  12    3.79    0.96
   1  18 -12    3.71    1.47
   1  18 -12    4.80    1.23
  -1 -18  11    3.44    1.13
  -1 -18  11    5.45    1.11
   1  18 -11    5.30    1.25
   1  18 -11    3.70    1.42
  -1 -18  10    1.40    0.56
   1  18 -10    1.17    0.75
   1  18 -10   -0.29    0.78
  -1 -18   9   15.01    1.76
   1  18  -9   16.39    2.37
   1  18  -9   14.10    2.54
  -1 -18   8    4.08    0.88
   1  18  -8    5.63    1.42
   1  18  -8    5.73    1.68
  -1 -18   7    0.99    0.46
   1  18  -7    0.85    0.67
   1  18  -7    1.78    1.36
  -1 -18   6    1.21    0.64
   1  18  -6    1.58    1.04
   1  18  -6    2.69    1.42
  -1 -18   5    5.16    1.01
   1  18  -5    4.26    1.28
   1  18  -5    4.52    1.61
  -1 -18   4    4.83    0.94
   1  18  -4    3.68    1.25
   1  18  -4    2.02    0.97
  -1 -18   3    0.28    0.49
   1  18  -3   -0.60    0.91
   1  18  -3    0.56    0.80
  -1 -18   2   -0.23    0.53
   1  18  -2    0.49    0.91
   1  18  -2    1.34    1.23
  -1 -18   1    9.30    1.30
   1  18  -1    9.79    1.99
   1  18  -1    9.90    2.41
  -1 -18   0    4.31    0.88
   1  18   0    3.04    1.57
   1  18   0    3.93    1.35
   1  18   1    0.60    0.59
  -1 -18  -1    0.48    0.50
   1  18   1   -0.56    1.48
   1  18   1    2.16    1.31
   1  18   2    0.13    0.47
  -1 -18  -2   -0.44    0.38
   1  18   2    1.29    1.18
   1  18   3    0.31    0.45
  -1 -18  -3    1.71    0.54
   1  18   3    0.95    1.22
   1  18   3    1.87    1.12
  -1 -18  -4    4.57    0.89
   1  18   4    4.10    2.07
   1  18   4    5.66    1.67
   1  18   4    5.01    1.05
  -1 -18  -5    0.28    0.41
   1  18   5   -1.10    1.46
   1  18   5    0.36    0.81
   1  18   5    0.62    0.56
  -1 -18  -6   -0.80    0.54
   1  18   6   -0.76    1.67
   1  18   6    0.93    1.05
   1  18   6   -0.31    0.51
  -1 -18  -7    0.92    0.57
   1  18   7    0.08    1.24
   1  18   7   -0.14    0.66
   1  18   7   -0.48    0.43
   1  18   8    1.39    0.58
   1  18   8    3.39    1.59
   1  19 -23    4.37    0.91
  -1 -19  23    6.09    1.97
   1  19 -23    5.80    1.23
  -1 -19  23    5.26    1.31
   1  19 -22    0.18    0.52
  -1 -19  22    0.95    0.97
   1  19 -22    0.25    0.52
  -1 -19  22    0.65    0.58
   1  19 -21    0.67    0.52
  -1 -19  21    1.34    1.36
   1  19 -21   -1.05    0.83
  -1 -19  21    0.35    0.61
   1  19 -20   16.96    2.05
  -1 -19  20   11.73    1.73
  -1 -19  20   12.31    2.54
   1  19 -20   13.05    2.02
  -1 -19  19    0.23    0.46
   1  19 -19   -0.88    0.72
  -1 -19  19    0.80    0.86
   1  19 -19   -0.05    0.64
  -1 -19  18   -0.09    0.80
  -1 -19  18    0.72    0.74
   1  19 -18    0.87    0.73
   1  19 -18    0.14    0.64
  -1 -19  17    8.74    1.90
  -1 -19  17   10.17    1.55
   1  19 -17    8.18    1.67
   1  19 -17    7.49    1.46
  -1 -19  16    1.39    0.86
  -1 -19  16    2.03    0.70
   1  19 -16    0.91    0.84
   1  19 -16    2.28    0.99
  -1 -19  15    6.39    1.59
  -1 -19  15    7.16    1.34
   1  19 -15    6.79    1.71
   1  19 -15    4.02    1.07
  -1 -19  14    6.16    1.49
  -1 -19  14    5.33    1.07
   1  19 -14    7.41    1.75
   1  19 -14    6.91    1.49
  -1 -19  13    0.54    0.75
   1  19 -13    0.34    0.81
   1  19 -13    1.47    0.79
  -1 -19  13    0.23    0.54
   1  19 -12   10.64    2.11
   1  19 -12    8.46    1.60
  -1 -19  12   10.13    1.58
   1  19 -11    2.18    1.18
   1  19 -11    1.92    0.95
  -1 -19  11    1.84    0.72
   1  19 -10    7.96    1.98
   1  19 -10    8.21    1.67
  -1 -19  10    8.13    1.28
   1  19  -9    8.38    1.97
   1  19  -9   10.16    1.96
  -1 -19   9   11.72    1.52
   1  19  -8    4.32    1.46
   1  19  -8    3.59    1.21
  -1 -19   8    2.29    0.73
   1  19  -7    4.09    1.56
   1  19  -7    3.85    1.31
  -1 -19   7    5.19    1.09
   1  19  -6    0.19    0.94
   1  19  -6    0.94    1.02
  -1 -19   6   -0.42    0.42
   1  19  -5   -0.42    1.14
   1  19  -5    1.45    0.83
  -1 -19   5   -0.23    0.37
   1  19  -4   -0.35    1.11
   1  19  -4    0.84    0.92
  -1 -19   4    0.84    0.38
   1  19  -3    5.44    1.87
   1  19  -3    8.76    1.87
  -1 -19   3    8.45    1.29
   1  19  -2    1.44    1.36
   1  19  -2   -0.08    0.64
  -1 -19   2   -0.21    0.46
   1  19  -1   13.76    3.16
   1  19  -1   10.53    2.10
  -1 -19   1    9.02    1.36
   1  19   0    5.08    1.95
   1  19   0    5.34    1.67
  -1 -19   0    5.19    0.99
   1  19   1   -1.41    1.30
   1  19   1    0.91    0.91
  -1 -19  -1   -0.77    0.51
   1  19   2    6.50    2.20
   1  19   2    8.13    1.96
  -1 -19  -2    7.17    1.13
   1  19   3    6.78    2.25
   1  19   3    5.35    1.72
  -1 -19  -3    4.84    1.03
  -1 -19  -4    6.65    1.14
   1  19   4    4.59    1.65
   1  19   4    7.62    2.49
   1  20 -21    3.99    1.02
   1  20 -21    0.32    0.61
  -1 -20  21    2.92    1.21
  -1 -20  20    0.88    0.88
   1  20 -20    0.55    0.53
   1  20 -20    0.43    0.70
  -1 -20  20    0.12    0.61
  -1 -20  19   11.88    1.79
   1  20 -19   12.15    1.92
   1  20 -19    9.29    1.87
  -1 -20  19   12.88    2.52
  -1 -20  18    2.21    0.83
   1  20 -18    2.76    1.04
   1  20 -18    2.68    1.21
  -1 -20  18    2.56    1.09
  -1 -20  17    0.22    0.60
   1  20 -17   -0.27    0.62
   1  20 -17   -0.01    0.74
  -1 -20  17   -0.86    1.02
  -1 -20  16    2.81    0.82
   1  20 -16    1.21    0.64
   1  20 -16    1.81    0.96
  -1 -20  16    2.96    1.25
  -1 -20  15    1.01    0.61
   1  20 -15    1.17    0.82
   1  20 -15    0.27    0.83
  -1 -20  15    0.57    0.68
  -1 -20  14    1.51    0.73
   1  20 -14    1.52    1.08
   1  20 -14    1.80    1.10
  -1 -20  13    0.81    0.74
   1  20 -13    0.37    0.77
   1  20 -13    0.41    0.57
  -1 -20  12   -0.68    0.55
   1  20 -12    0.01    0.96
   1  20 -12   -0.19    0.76
  -1 -20  11    0.26    0.44
   1  20 -11   -0.82    1.06
   1  20 -11    0.43    0.73
  -1 -20  10    0.60    0.54
   1  20 -10    1.32    1.40
   1  20 -10    0.43    0.79
  -1 -20   9    0.15    0.41
   1  20  -9   -0.23    0.84
   1  20  -9    0.96    0.97
  -1 -20   8    0.44    0.61
   1  20  -8   -0.83    1.12
   1  20  -8    2.27    1.02
  -1 -20   7    4.74    0.98
   1  20  -7    4.88    1.88
   1  20  -7    3.74    1.21
  -1 -20   6    0.66    0.49
   1  20  -6    0.47    1.07
   1  20  -6   -0.24    0.85
  -1 -20   5    3.73    0.88
   1  20  -5   -0.02    1.06
   1  20  -5    4.54    1.53
  -1 -20   4    1.47    0.72
   1  20  -4    1.73    1.52
   1  20  -4    0.42    0.67
  -1 -20   3    0.63    0.64
   1  20  -3    0.13    1.21
   1  20  -3   -0.72    0.93
  -1 -20   2    0.82    0.54
   1  20  -2   -0.53    1.26
   1  20  -2    0.74    1.04
  -1 -20   1   -0.57    0.67
   1  20  -1    1.69    1.43
   1  20  -1    0.31    0.81
  -1 -20   0    0.87    0.54
   1  20   0   -1.82    1.55
   1  20   0    0.80    0.98
  -1 -20  -1    4.32    0.94
   1  20   1    7.07    2.27
   1  20   1    7.28    1.97
  -1 -21  16    1.16    0.50
   1  21 -16    0.95    0.81
   1  21 -16    1.56    0.84
  -1 -21  15   -0.41    0.53
   1  21 -15   -1.25    1.08
   1  21 -15    0.24    0.74
  -1 -21  14    7.39    1.40
   1  21 -14    3.78    1.67
   1  21 -14    6.68    1.64
  -1 -21  13    0.17    0.61
   1  21 -13   -0.27    0.75
   1  21 -13    0.83    0.77
  -1 -21  12   18.37    2.30
   1  21 -12   21.44    3.28
   1  21 -12   25.05    3.10
  -1 -21  11    0.17    0.46
   1  21 -11    0.26    1.02
   1  21 -11    2.65    1.26
  -1 -21  10    0.73    0.71
   1  21 -10   -1.32    1.20
   1  21 -10    0.73    0.75
  -1 -21   9   36.99    3.16
   1  21  -9   33.98    4.39
   1  21  -9   33.96    3.95
  -1 -21   8    4.59    1.08
   1  21  -8    6.60    1.94
   1  21  -8    5.14    1.63
  -1 -21   7    3.95    0.93
   1  21  -7    2.72    1.60
   1  21  -7    3.92    1.18
  -1 -21   6    7.07    1.33
   1  21  -6    8.40    2.52
   1  21  -6    5.69    1.87
  -1 -21   5    0.14    0.50
   1  21  -5    0.02    0.88
   1  21  -5    1.02    1.22
   2 -21   1    1.17    0.67
  -2  21  -1   -0.46    0.86
   2 -21   2    2.49    0.69
  -2  21  -2    3.88    1.54
   2 -21   3    0.23    0.47
  -2  21  -3   -1.46    1.00
   2 -21   4    6.89    1.18
  -2  21  -4    6.91    1.74
   2 -21   5   12.95    1.26
   2 -21   5   10.81    1.56
  -2  21  -5   15.51    2.63
  -2  21  -6    0.59    0.89
   2 -21   6   -0.34    0.47
   2 -21   6    0.28    0.46
  -2  21  -7    5.23    1.55
   2 -21   7    3.02    0.78
   2 -21   7    4.08    0.98
  -2  21  -8    1.78    1.05
   2 -21   8    3.07    0.89
   2 -21   8    2.61    0.93
  -2  21  -9    5.39    1.43
   2 -21   9    5.11    1.05
   2 -21   9    3.01    0.96
  -2  21 -10   -1.19    1.12
   2 -21  10    0.34    0.60
   2 -21  10    0.22    0.65
  -2  21 -11    0.39    0.61
   2 -21  11    0.27    0.42
   2 -21  11   -0.19    0.66
  -2  21 -12   27.98    3.25
   2 -21  12   23.23    2.93
   2 -21  12   26.11    2.63
   2 -21  13    0.31    0.89
  -2  21 -13    1.30    0.88
   2 -21  13   -0.47    0.71
   2 -21  14   -0.01    0.83
  -2  21 -14    0.17    0.63
   2 -21  14    1.70    0.95
   2 -21  15   17.89    2.78
  -2  21 -15   15.93    2.43
   2 -21  15   19.71    2.25
  -2  21 -16    1.02    0.78
   2 -21  16    1.82    1.27
  -2  21 -16   -0.91    1.11
   2 -21  16   -0.94    0.81
  -2  21 -17    5.30    1.41
   2 -21  17    3.97    1.53
  -2  21 -17    6.44    1.79
   2 -21  17    6.24    1.32
  -2  21 -18    0.88    0.79
   2 -21  18   -1.00    0.82
   2 -21  18    0.97    1.06
  -2  21 -18    0.51    0.86
  -2  20   4    2.87    1.41
   2 -20  -4    0.03    0.34
  -2  20   3   -0.09    0.97
   2 -20  -3    0.79    0.42
  -2  20   2    2.68    1.40
   2 -20  -2    0.46    0.47
  -2  20   1   -0.82    1.00
   2 -20  -1   -0.19    0.44
  -2  20   0   -0.93    1.01
   2 -20   0   -0.20    0.40
  -2  20  -1    3.00    1.28
   2 -20   1    2.35    0.78
  -2  20  -2    0.26    0.99
   2 -20   2    0.00    0.41
  -2  20  -3    0.81    0.95
   2 -20   3    0.07    0.39
   2 -20   4    4.78    0.96
  -2  20  -4    4.75    1.59
   2 -20   4    3.08    0.66
   2 -20   5    3.13    0.85
   2 -20   5    3.71    0.79
  -2  20  -5    5.40    1.56
   2 -20   6   26.04    2.44
   2 -20   6   26.92    2.43
  -2  20  -6   20.12    3.04
  -2  20  -7    3.27    1.25
   2 -20   7    2.74    0.81
   2 -20   7    1.73    0.81
  -2  20  -8    2.13    0.81
   2 -20   8    2.95    0.90
   2 -20   8    2.54    0.84
  -2  20  -9    1.12    0.70
   2 -20   9    0.37    0.59
   2 -20   9    1.04    0.61
   2 -20  10    3.08    0.89
  -2  20 -10    4.01    1.29
   2 -20  10    4.74    1.39
   2 -20  11   -0.20    0.53
  -2  20 -11    1.46    0.92
   2 -20  11    0.72    0.69
   2 -20  12    1.83    0.79
  -2  20 -12    1.05    0.79
   2 -20  12    3.08    1.23
   2 -20  13    1.74    0.85
  -2  20 -13    1.49    0.86
   2 -20  13    1.55    1.01
   2 -20  14   -1.11    0.71
  -2  20 -14   -0.77    0.70
   2 -20  14    1.51    0.94
   2 -20  15    3.84    1.02
  -2  20 -15    2.09    0.93
   2 -20  15   -0.25    1.03
   2 -20  16    2.22    0.86
  -2  20 -16    0.37    0.61
   2 -20  16    1.84    1.30
   2 -20  17    0.05    0.59
   2 -20  17   -0.63    0.99
  -2  20 -17    0.57    0.77
   2 -20  18    1.09    0.77
  -2  20 -18   -0.15    0.99
   2 -20  18    0.36    0.95
  -2  20 -18    0.01    0.85
   2 -20  19    1.71    0.81
  -2  20 -19   -0.23    0.74
   2 -20  19   -1.05    1.19
  -2  20 -19    0.17    0.55
   2 -20  20    3.32    0.96
  -2  20 -20    1.46    0.92
   2 -20  20    2.41    1.25
  -2  20 -20    1.56    0.69
   2 -20  21    2.23    0.94
  -2  20 -21    0.26    0.63
   2 -20  21    0.62    1.25
  -2  20 -21    0.52    0.49
   2 -20  22    2.99    1.35
   2 -20  22    2.29    1.33
  -2  20 -22    1.03    1.15
  -2  20 -22    0.88    0.74
  -2  19   7    3.26    1.65
   2 -19  -7    3.24    0.69
  -2  19   6    6.46    1.76
   2 -19  -6    6.06    0.95
   2 -19  -5    3.90    0.75
  -2  19   5    4.78    1.79
   2 -19  -4    6.44    0.94
  -2  19   4    3.98    1.57
   2 -19  -3   12.44    1.38
  -2  19   3    8.35    2.18
   2 -19  -2   12.63    1.45
  -2  19   2   10.04    2.22
   2 -19  -1   11.93    1.41
  -2  19   1   16.62    2.57
   2 -19   0    0.29    0.46
  -2  19   0   -0.19    0.95
   2 -19   1    3.51    0.88
  -2  19  -1    2.61    1.24
   2 -19   2    6.32    1.02
  -2  19  -2    7.84    1.85
   2 -19   2    7.01    0.67
   2 -19   3   16.86    1.71
  -2  19  -3   15.46    2.47
   2 -19   3   12.99    1.34
   2 -19   4    5.49    1.00
  -2  19  -4    7.88    1.81
   2 -19   4    7.13    1.12
   2 -19   5   17.92    1.84
  -2  19  -5   20.29    2.88
   2 -19   5   17.55    1.92
   2 -19   6    1.07    0.52
  -2  19  -6    0.84    0.90
   2 -19   6    1.00    0.52
   2 -19   7    0.18    0.45
   2 -19   7   -0.38    0.70
  -2  19  -7   -0.67    0.72
   2 -19   8    3.24    0.87
  -2  19  -8    2.86    1.28
   2 -19   8    3.32    1.01
   2 -19   9    8.36    1.30
  -2  19  -9    9.68    1.86
   2 -19   9    7.30    1.53
   2 -19  10    0.62    0.60
  -2  19 -10    1.55    0.88
   2 -19  10    0.87    0.61
   2 -19  11   11.57    1.57
  -2  19 -11   12.01    2.05
   2 -19  11   13.75    2.17
  -2  19 -12   24.08    2.83
   2 -19  12   27.19    3.19
   2 -19  12   27.26    2.48
   2 -19  13   -0.01    0.45
  -2  19 -13   -0.76    0.75
   2 -19  13   -0.77    0.75
   2 -19  14   28.02    2.56
  -2  19 -14   23.87    2.75
   2 -19  14   26.60    3.24
   2 -19  15   12.33    1.71
  -2  19 -15   10.35    1.82
   2 -19  15   11.90    2.25
   2 -19  16    3.83    0.92
  -2  19 -16    4.85    1.16
   2 -19  16    2.50    1.15
   2 -19  17   12.22    1.72
  -2  19 -17   13.34    1.93
   2 -19  17   12.09    2.45
   2 -19  18    5.95    1.23
   2 -19  18    3.99    1.43
  -2  19 -18    3.57    1.01
   2 -19  19    5.27    1.22
  -2  19 -19    3.89    1.24
   2 -19  19    3.38    1.62
  -2  19 -19    5.25    1.16
   2 -19  20   13.38    1.86
  -2  19 -20    9.01    1.85
   2 -19  20   15.04    2.77
  -2  19 -20   11.47    1.70
   2 -19  21   12.35    1.83
  -2  19 -21   13.92    2.09
   2 -19  21   12.80    2.75
  -2  19 -21   14.05    1.82
   2 -19  22   16.62    2.13
  -2  19 -22   15.07    2.12
   2 -19  22   16.02    3.12
  -2  19 -22   17.09    1.96
   2 -19  23   18.07    2.15
  -2  19 -23   13.79    2.00
   2 -19  23   16.87    3.27
  -2  19 -23   16.79    1.84
   2 -19  24    1.46    0.74
   2 -19  24    2.74    1.63
  -2  19 -24    1.21    0.53
  -2  19 -24    0.35    0.48
   2 -18 -10    0.52    0.38
  -2  18  10   -1.58    1.40
   2 -18  -9    1.12    0.46
  -2  18   9    0.20    0.93
   2 -18  -8    0.56    0.43
  -2  18   8   -0.94    0.95
   2 -18  -7    0.11    0.29
  -2  18   7    0.99    0.82
  -2  18   6    1.24    1.11
   2 -18  -6    0.40    0.31
  -2  18   5    0.25    0.81
   2 -18  -5    1.56    0.50
  -2  18   4   -0.37    0.77
   2 -18  -4    0.93    0.47
  -2  18   3    0.19    0.97
   2 -18  -3    0.04    0.37
  -2  18   2    8.75    1.88
   2 -18  -2    9.04    1.09
  -2  18   1    2.30    1.00
   2 -18  -1    3.91    0.81
  -2  18   0    2.89    1.23
   2 -18   0    2.87    0.67
   2 -18   1    2.79    0.70
  -2  18  -1    2.28    1.05
   2 -18   1    2.18    0.41
   2 -18   2    2.82    0.73
  -2  18  -2    2.39    1.06
   2 -18   2    1.74    0.48
   2 -18   3    0.04    0.48
  -2  18  -3    0.27    0.70
   2 -18   3   -0.41    0.40
   2 -18   4    2.81    0.75
  -2  18  -4    1.65    0.81
   2 -18   4    1.46    0.57
   2 -18   5   15.39    1.61
  -2  18  -5   15.19    2.34
   2 -18   5   15.02    1.79
   2 -18   6    1.32    0.60
   2 -18   6    0.37    0.52
  -2  18  -6    0.29    0.63
   2 -18   7    0.64    0.71
  -2  18  -7    0.27    0.65
   2 -18   7    1.04    0.58
   2 -18   8    2.79    0.76
  -2  18  -8    2.11    0.97
   2 -18   8    1.21    0.76
   2 -18   9    0.27    0.39
  -2  18  -9   -0.08    0.56
   2 -18   9   -0.39    0.75
   2 -18  10    3.73    0.88
  -2  18 -10    2.90    0.96
   2 -18  10    2.64    1.02
   2 -18  11    3.64    0.90
  -2  18 -11    3.78    0.99
   2 -18  11    3.20    1.08
   2 -18  12    1.11    0.67
  -2  18 -12    2.93    1.03
   2 -18  12    3.17    1.20
   2 -18  13   15.19    1.78
  -2  18 -13   14.30    2.13
   2 -18  13   15.31    2.40
   2 -18  14    3.84    0.88
  -2  18 -14    5.09    1.29
   2 -18  14    4.36    1.35
   2 -18  15   31.19    2.77
  -2  18 -15   28.57    2.94
   2 -18  15   24.72    3.26
   2 -18  16    2.65    0.77
  -2  18 -16    1.42    0.73
   2 -18  16    2.05    1.01
   2 -18  17    2.04    0.93
  -2  18 -17    2.62    0.83
   2 -18  17    2.83    1.25
   2 -18  18    4.98    1.16
  -2  18 -18    2.28    0.78
   2 -18  18    3.09    1.48
   2 -18  19    4.55    1.06
   2 -18  19    4.66    1.74
  -2  18 -19    3.72    0.98
   2 -18  20    0.87    0.52
  -2  18 -20   -0.66    0.85
   2 -18  20    1.00    1.10
  -2  18 -20   -0.56    0.50
   2 -18  21   -0.39    0.61
  -2  18 -21   -0.16    0.57
   2 -18  21    1.43    1.18
  -2  18 -21   -0.82    0.56
   2 -18  22    0.11    0.61
  -2  18 -22    0.67    0.51
  -2  18 -22    0.02    0.43
   2 -18  23    1.65    0.72
  -2  18 -23    1.86    0.82
   2 -18  23    2.46    1.69
  -2  18 -23    2.33    0.68
   2 -18  24    2.35    0.92
  -2  18 -24    2.13    0.57
   2 -18  24    1.93    1.42
  -2  18 -24    1.17    0.67
   2 -18  25   -1.66    0.95
  -2  18 -25   -0.08    0.27
   2 -18  25   -0.77    1.24
  -2  18 -25   -0.13    0.43
   2 -18  26    0.93    0.73
   2 -18  26   -0.37    1.30
  -2  18 -26    0.34    0.24
  -2  18 -26    0.69    0.33
  -2  17  12    0.53    1.01
   2 -17 -12    0.49    0.28
  -2  17  11   15.10    2.75
   2 -17 -11   14.22    1.26
  -2  17  10    2.34    1.20
   2 -17 -10    2.67    0.50
  -2  17   9    0.11    0.84
   2 -17  -9    0.27    0.27
  -2  17   8   10.82    2.12
   2 -17  -8   12.74    1.22
  -2  17   7   -1.00    1.00
   2 -17  -7   -0.17    0.25
   2 -17  -6   10.80    1.15
  -2  17   6    7.88    1.69
  -2  17   5   14.56    2.48
   2 -17  -5   13.35    1.32
   2 -17  -4   46.39    3.07
  -2  17   4   49.00    4.64
   2 -17  -3    0.29    0.31
  -2  17   3    1.18    0.78
   2 -17  -2   51.01    3.29
  -2  17   2   51.35    4.75
   2 -17  -1   50.69    3.24
  -2  17   1   44.48    4.45
   2 -17   0   17.88    1.63
  -2  17   0   16.64    2.40
   2 -17   0   17.24    1.26
   2 -17   1  109.98    5.99
  -2  17  -1  101.46    7.41
   2 -17   1  109.22    5.72
   2 -17   2   64.84    4.00
  -2  17  -2   60.84    5.18
   2 -17   2   63.45    3.97
   2 -17   3    5.26    0.91
  -2  17  -3    5.38    1.37
   2 -17   3    4.77    0.91
   2 -17   4   65.46    4.01
   2 -17   4   59.69    4.32
  -2  17  -4   64.21    5.22
   2 -17   5   11.77    1.62
  -2  17  -5   13.17    2.06
   2 -17   5   11.85    1.43
   2 -17   6   23.23    2.09
   2 -17   6   23.44    2.48
  -2  17  -6   26.02    2.92
   2 -17   7    4.68    1.15
  -2  17  -7    6.17    1.47
   2 -17   7    3.84    0.83
   2 -17   8   64.45    4.66
   2 -17   8   85.44    5.66
  -2  17  -8   95.53    6.13
   2 -17   9   12.60    1.87
  -2  17  -9   12.86    1.98
   2 -17   9   14.58    1.59
   2 -17  10    0.08    0.64
  -2  17 -10   -0.62    0.71
   2 -17  10   -0.61    0.56
   2 -17  11   74.68    5.93
  -2  17 -11   85.47    5.77
   2 -17  11   83.23    5.10
   2 -17  12    0.46    0.48
  -2  17 -12    0.38    0.57
   2 -17  12    0.51    0.62
   2 -17  13    2.08    0.77
  -2  17 -13    0.89    0.65
   2 -17  13    2.74    1.20
   2 -17  14    3.51    0.89
  -2  17 -14    1.52    0.79
   2 -17  14    3.79    1.24
   2 -17  15   33.09    2.77
  -2  17 -15   32.49    3.01
   2 -17  15   30.60    3.60
   2 -17  16    0.62    0.63
  -2  17 -16    1.07    0.70
   2 -17  16   -0.40    0.76
   2 -17  17    0.60    0.60
  -2  17 -17   -0.39    0.54
   2 -17  17    1.37    1.14
   2 -17  18    6.90    1.20
  -2  17 -18    7.87    1.32
   2 -17  18    4.74    1.40
   2 -17  19   27.35    2.66
  -2  17 -19   24.66    2.41
   2 -17  19   25.86    3.57
   2 -17  20    4.56    1.22
   2 -17  20    4.75    1.84
  -2  17 -20    5.02    0.93
   2 -17  21    6.32    1.24
  -2  17 -21    7.74    1.47
   2 -17  21    5.22    1.68
  -2  17 -21    6.52    1.10
   2 -17  22   65.96    4.62
  -2  17 -22   56.00    4.35
   2 -17  22   63.12    6.17
  -2  17 -22   61.59    3.94
   2 -17  23   -1.38    0.98
  -2  17 -23    1.05    0.45
   2 -17  23    1.77    1.40
  -2  17 -23    0.21    0.46
   2 -17  24    4.81    1.24
  -2  17 -24    3.19    0.60
   2 -17  24    5.76    2.06
  -2  17 -24    3.98    0.87
   2 -17  25   14.60    2.00
  -2  17 -25   15.82    1.25
   2 -17  25   13.74    2.97
  -2  17 -25   13.29    1.28
   2 -17  26    0.65    1.05
   2 -17  26   -0.09    0.67
   2 -17  27    0.89    1.20
   2 -17  27   -0.70    0.78
  -2  16  14    0.10    0.93
   2 -16 -13    1.19    0.35
  -2  16  13    0.78    0.82
   2 -16 -12   21.81    1.57
  -2  16  12   17.61    2.95
   2 -16 -11    4.43    0.66
  -2  16  11    3.67    1.33
   2 -16 -10    4.48    0.64
  -2  16  10    2.69    1.19
   2 -16  -9    5.42    0.71
  -2  16   9    2.24    1.21
   2 -16  -8   -0.14    0.25
  -2  16   8    2.50    1.32
  -2  16   7    6.00    1.53
   2 -16  -7    4.86    0.74
  -2  16   6    8.99    1.92
   2 -16  -6   10.82    1.13
  -2  16   5   11.57    2.08
   2 -16  -5   10.99    1.15
  -2  16   4   12.07    2.15
   2 -16  -4    9.37    1.08
  -2  16   3    0.01    0.56
   2 -16  -3    0.48    0.35
  -2  16   2   -0.33    0.70
   2 -16  -2    0.51    0.37
   2 -16  -1    1.20    0.46
  -2  16   1    2.48    1.33
   2 -16  -1    1.21    0.36
   2 -16   0   -0.12    0.39
  -2  16   0   -2.06    1.13
   2 -16   0    0.11    0.33
   2 -16   1   28.16    2.18
  -2  16  -1   24.41    2.93
   2 -16   1   27.95    2.16
   2 -16   2   68.45    4.06
  -2  16  -2   60.81    5.16
   2 -16   2   67.32    4.20
   2 -16   3   13.46    1.47
   2 -16   3   15.97    1.70
  -2  16  -3   15.02    2.23
   2 -16   4   -0.56    0.42
  -2  16  -4    0.72    0.85
   2 -16   4   -0.08    0.34
   2 -16   5    0.03    0.49
  -2  16  -5    0.34    0.64
   2 -16   5   -0.23    0.43
   2 -16   6    1.28    0.74
  -2  16  -6    2.07    0.97
   2 -16   6    2.18    0.69
   2 -16   7    5.28    1.23
  -2  16  -7    6.51    1.35
   2 -16   7    6.82    1.02
   2 -16   8    0.14    0.47
  -2  16  -8    0.32    0.52
   2 -16   8    1.34    0.61
   2 -16   9   22.51    2.77
  -2  16  -9   24.70    2.73
   2 -16   9   28.75    2.32
   2 -16  10   12.26    1.91
  -2  16 -10   10.44    1.68
   2 -16  10   13.24    1.52
   2 -16  11    2.24    0.67
  -2  16 -11    1.18    0.45
   2 -16  11    2.01    0.63
   2 -16  12   19.54    2.59
  -2  16 -12   21.27    2.32
   2 -16  12   17.88    1.87
   2 -16  13    0.21    0.49
  -2  16 -13   -0.77    0.71
   2 -16  13    0.98    0.74
   2 -16  14    1.88    0.78
  -2  16 -14    1.19    0.55
   2 -16  14    0.93    0.77
   2 -16  15    5.26    1.04
  -2  16 -15    7.00    1.25
   2 -16  15    8.17    1.83
   2 -16  16    9.42    1.37
  -2  16 -16    8.02    1.31
   2 -16  16    7.92    1.85
   2 -16  17    1.03    0.64
  -2  16 -17    1.11    0.50
   2 -16  17    1.43    1.09
   2 -16  18    0.73    0.58
  -2  16 -18    0.16    0.37
   2 -16  18    0.56    0.87
   2 -16  19    0.67    0.70
  -2  16 -19    0.25    0.47
   2 -16  19   -0.24    0.98
   2 -16  20   20.57    2.26
  -2  16 -20   19.92    1.94
   2 -16  20   20.34    3.26
   2 -16  21    8.75    1.55
   2 -16  21   14.35    2.83
  -2  16 -21   10.49    1.29
   2 -16  22   -0.06    0.56
  -2  16 -22   -0.06    0.34
   2 -16  22    1.99    1.33
  -2  16 -22    0.68    0.43
   2 -16  23    1.63    0.80
  -2  16 -23   -0.13    0.34
   2 -16  23   -0.30    1.23
  -2  16 -23    0.40    0.41
   2 -16  24    0.69    0.62
  -2  16 -24    0.59    0.27
   2 -16  24    0.96    0.93
  -2  16 -24    0.99    0.49
   2 -16  25    0.90    0.88
  -2  16 -25    0.29    0.16
   2 -16  25   -1.27    1.39
  -2  16 -25   -0.08    0.16
   2 -16  26   -0.72    1.33
   2 -16  26    0.96    0.74
   2 -16  27    1.88    1.34
   2 -16  27    0.03    0.64
   2 -16  28   -2.20    1.62
   2 -16  28   -1.06    0.73
   2 -16  29    2.86    2.00
   2 -16  29    3.11    1.17
  -2  15  16    1.32    0.90
  -2  15  16    2.14    1.83
  -2  15  15    6.68    1.70
  -2  15  14    4.08    1.33
   2 -15 -13    0.64    0.28
  -2  15  13   -1.12    0.99
   2 -15 -12   25.74    1.73
  -2  15  12   28.77    3.52
   2 -15 -11   15.40    1.23
  -2  15  11   13.21    2.46
   2 -15 -10    2.47    0.47
  -2  15  10    1.15    0.91
   2 -15  -9   30.42    2.07
  -2  15   9   36.59    3.82
   2 -15  -8    0.05    0.22
  -2  15   8   -0.22    0.80
  -2  15   7    1.81    1.01
   2 -15  -7    3.63    0.57
  -2  15   6    0.40    0.87
   2 -15  -6    0.23    0.23
  -2  15   5    3.87    1.23
   2 -15  -5    3.04    0.62
  -2  15   4    1.39    0.85
   2 -15  -4    0.70    0.37
  -2  15   3   49.02    4.39
   2 -15  -3   47.77    2.99
   2 -15  -2    3.46    0.70
  -2  15   2    3.73    1.12
   2 -15  -2    4.36    0.55
   2 -15  -1   55.85    3.19
  -2  15   1   49.63    4.35
   2 -15  -1   44.84    2.99
   2 -15   0   60.54    3.58
  -2  15   0   57.15    4.76
   2 -15   0   56.43    3.52
   2 -15   1  101.71    5.25
  -2  15  -1   82.51    6.41
   2 -15   1   90.63    5.27
   2 -15   2    5.07    0.84
  -2  15  -2    4.92    1.25
   2 -15   2    5.44    0.97
   2 -15   3   55.62    3.48
   2 -15   3   57.90    3.85
  -2  15  -3   52.60    4.43
   2 -15   4    7.62    1.24
  -2  15  -4   10.05    1.68
   2 -15   4    9.38    1.12
   2 -15   5    0.23    0.43
  -2  15  -5    0.18    0.50
   2 -15   5    1.53    0.60
   2 -15   6   30.18    2.35
   2 -15   6   29.53    2.76
  -2  15  -6   32.86    3.09
   2 -15   7    3.56    0.98
  -2  15  -7    2.63    0.87
   2 -15   7    1.89    0.58
   2 -15   8   29.62    2.93
  -2  15  -8   31.77    3.04
   2 -15   8   35.25    2.53
   2 -15   9   20.45    2.34
  -2  15  -9   23.99    2.49
   2 -15   9   15.92    1.77
   2 -15  10   23.17    2.64
  -2  15 -10   25.64    2.59
   2 -15  10   23.87    2.12
   2 -15  11    1.18    0.47
  -2  15 -11    1.21    0.61
   2 -15  11    1.10    0.73
   2 -15  12   15.09    1.71
  -2  15 -12   16.69    1.93
   2 -15  12   14.91    2.19
   2 -15  13   -0.01    0.51
  -2  15 -13    0.87    0.55
   2 -15  13   -0.23    0.84
   2 -15  14   14.67    1.73
  -2  15 -14   14.80    1.81
   2 -15  14   13.39    2.31
   2 -15  15   -0.60    0.77
  -2  15 -15    1.44    0.57
   2 -15  15    1.40    1.03
   2 -15  16    1.63    0.70
  -2  15 -16    3.34    0.89
   2 -15  16    5.18    1.49
   2 -15  17    4.58    1.01
  -2  15 -17    4.28    0.87
   2 -15  17    4.47    1.44
   2 -15  18   10.63    1.50
  -2  15 -18   10.01    1.32
   2 -15  18    9.74    2.02
   2 -15  19   -0.12    0.61
  -2  15 -19   -0.63    0.44
   2 -15  19    0.43    1.17
   2 -15  20    6.71    1.21
  -2  15 -20    6.44    0.99
   2 -15  20    5.81    1.72
   2 -15  21   19.58    2.10
   2 -15  21   19.40    3.26
  -2  15 -21   17.75    1.65
   2 -15  22    1.85    0.83
  -2  15 -22    2.66    0.56
   2 -15  22    0.40    0.83
  -2  15 -22    2.45    0.71
   2 -15  23    1.33    0.89
  -2  15 -23    0.25    0.27
   2 -15  23   -1.11    0.93
  -2  15 -23    1.11    0.48
   2 -15  24    5.68    1.24
  -2  15 -24    5.15    0.59
   2 -15  24    7.31    2.02
  -2  15 -24    4.73    0.63
   2 -15  25   -0.07    0.95
   2 -15  25    0.78    0.71
   2 -15  26    3.59    1.62
   2 -15  26    3.23    0.98
   2 -15  27    1.12    0.99
   2 -15  27   -1.27    1.00
   2 -15  28    4.85    2.37
   2 -15  28   -0.26    0.78
   2 -15  29    0.98    1.69
   2 -15  29    2.48    1.01
   2 -15  30   -0.65    1.55
   2 -15  30    1.03    0.83
  -2  14  18   -2.81    1.75
  -2  14  18    1.44    1.12
  -2  14  17   -0.65    1.32
  -2  14  17    0.32    0.75
  -2  14  16    6.27    1.64
  -2  14  15    5.72    1.70
  -2  14  14    4.58    1.58
  -2  14  13    6.42    1.81
   2 -14 -13    7.52    0.73
  -2  14  12    0.08    0.76
   2 -14 -12    1.71    0.35
  -2  14  11   41.14    4.15
   2 -14 -11   37.76    2.27
  -2  14  10    9.76    1.87
   2 -14 -10    7.29    0.77
  -2  14   9   -0.35    0.70
   2 -14  -9    0.04    0.23
  -2  14   8   64.81    5.14
   2 -14  -8   57.15    3.25
   2 -14  -7    8.29    0.86
  -2  14   7    8.81    1.79
   2 -14  -6   17.28    1.38
  -2  14   6   12.41    2.09
   2 -14  -5   29.61    1.99
  -2  14   5   23.09    2.91
   2 -14  -4    7.47    0.86
   2 -14  -4    7.81    0.61
  -2  14   4    4.10    1.27
   2 -14  -4    6.81    0.58
   2 -14  -3    0.47    0.35
  -2  14   3    0.33    0.59
   2 -14  -3    0.78    0.27
   2 -14  -2    1.25    0.43
  -2  14   2    1.39    0.82
   2 -14  -2    1.57    0.34
   2 -14  -1   15.34    1.39
  -2  14   1   14.13    2.04
   2 -14  -1   14.48    1.31
   2 -14   0    1.11    0.47
  -2  14   0   -0.12    0.55
   2 -14   0   -0.30    0.35
   2 -14   1    0.63    0.39
  -2  14  -1    0.43    0.70
   2 -14   1    0.55    0.44
   2 -14   2   19.23    1.63
   2 -14   2   19.12    1.88
  -2  14  -2   19.52    2.34
   2 -14   3    0.95    0.49
  -2  14  -3    1.98    0.72
   2 -14   3    1.75    0.47
   2 -14   4   15.42    1.55
  -2  14  -4   21.98    2.40
   2 -14   4   20.42    2.02
   2 -14   5    0.91    0.37
  -2  14  -5    0.67    0.56
   2 -14   5    0.62    0.50
   2 -14   6   21.76    1.84
  -2  14  -6   21.21    2.33
   2 -14   6   18.20    2.08
   2 -14   7  118.67    6.12
   2 -14   7  104.03    6.62
  -2  14  -7  100.03    6.66
   2 -14   8    3.09    0.99
   2 -14   8    2.64    0.67
  -2  14  -8    1.19    0.57
   2 -14   9   27.43    2.20
   2 -14   9   24.83    2.69
  -2  14  -9   30.02    2.72
   2 -14  10   21.31    2.48
   2 -14  10   22.11    1.97
  -2  14 -10   17.88    2.11
   2 -14  11   13.43    2.03
   2 -14  11   16.40    1.64
  -2  14 -11   13.40    1.71
   2 -14  12   18.79    1.92
   2 -14  12   18.15    2.44
  -2  14 -12   19.69    2.05
   2 -14  13    6.30    1.42
  -2  14 -13    6.52    1.11
   2 -14  13    6.39    1.08
   2 -14  14    0.96    0.90
  -2  14 -14    0.75    0.53
   2 -14  14   -0.03    0.45
   2 -14  15    0.34    0.82
  -2  14 -15    0.44    0.43
   2 -14  15    0.91    0.46
   2 -14  16    0.82    1.01
  -2  14 -16    0.44    0.34
   2 -14  16   -0.82    0.70
   2 -14  17   -0.68    1.00
  -2  14 -17    1.34    0.55
   2 -14  17    0.14    0.54
   2 -14  18   -0.34    0.83
  -2  14 -18   -0.50    0.46
   2 -14  18    0.88    0.69
   2 -14  19    5.97    1.64
  -2  14 -19    6.98    0.99
   2 -14  19    5.68    1.11
   2 -14  20    2.84    1.38
  -2  14 -20    3.30    0.67
   2 -14  20    3.97    0.99
   2 -14  21   -0.28    0.51
   2 -14  21    0.53    0.86
  -2  14 -21    0.33    0.29
   2 -14  22    0.44    0.46
  -2  14 -22    0.62    0.33
   2 -14  22   -1.11    1.14
  -2  14 -22    0.67    0.46
   2 -14  23    0.03    0.47
  -2  14 -23    0.02    0.23
  -2  14 -23   -0.02    0.36
   2 -14  24    1.22    1.38
   2 -14  24   -0.07    0.54
   2 -14  25    3.73    1.58
   2 -14  25    3.10    0.94
   2 -14  26   24.58    3.87
   2 -14  26   21.60    2.38
   2 -14  27    1.65    1.25
   2 -14  27    1.31    0.68
   2 -14  28    4.99    1.81
   2 -14  28    5.59    1.23
   2 -14  29    1.67    1.48
   2 -14  29    1.02    0.90
   2 -14  30    9.28    2.69
   2 -14  30   10.99    1.77
  -2  13  20    0.70    0.81
  -2  13  20   -0.23    1.14
  -2  13  19    1.27    0.90
  -2  13  19   -0.93    1.35
  -2  13  18   13.83    2.47
  -2  13  17    5.78    1.57
  -2  13  16   -0.27    0.76
  -2  13  15   34.43    3.85
  -2  13  14   -2.38    1.26
  -2  13  13   14.46    2.33
   2 -13 -12   10.18    0.87
  -2  13  12   10.25    1.94
   2 -13 -11    8.23    0.77
  -2  13  11    6.86    1.59
   2 -13 -10   15.86    1.20
  -2  13  10   18.27    2.41
   2 -13  -9    0.66    0.27
  -2  13   9    0.63    0.82
   2 -13  -8    1.28    0.30
  -2  13   8    0.67    0.63
  -2  13   7    0.55    0.53
   2 -13  -7    0.44    0.27
   2 -13  -6   -0.07    0.23
   2 -13  -6    0.07    0.13
  -2  13   6   -0.01    0.53
   2 -13  -5   13.92    1.05
  -2  13   5   15.76    2.16
   2 -13  -5   14.45    1.20
   2 -13  -4    0.99    0.38
  -2  13   4   -0.32    0.54
   2 -13  -4    0.09    0.26
  -2  13   3    3.91    1.10
   2 -13  -3    2.18    0.53
  -2  13   2   27.51    2.91
   2 -13  -2   32.14    2.11
  -2  13   1   28.02    2.81
   2 -13  -1   27.37    1.92
  -2  13   0   20.59    2.36
   2 -13   0   13.98    1.33
  -2  13  -1   53.78    4.12
   2 -13   1   48.64    3.04
  -2  13  -2   52.30    4.83
   2 -13   2   83.85    4.28
  -2  13  -3   21.03    2.24
   2 -13   3   14.55    1.39
   2 -13   4   28.24    2.17
  -2  13  -4   38.09    3.09
   2 -13   5   25.00    2.00
  -2  13  -5   30.58    2.79
   2 -13   6    1.57    0.51
  -2  13  -6    3.51    1.02
   2 -13   7   -0.23    0.46
  -2  13  -7    0.32    0.41
   2 -13   7   -0.12    0.53
   2 -13   8    8.21    1.13
  -2  13  -8   14.26    1.70
   2 -13   8   12.00    1.68
   2 -13   9   25.97    2.10
  -2  13  -9   20.86    2.22
   2 -13   9   25.90    2.55
   2 -13  10  182.19    9.05
   2 -13  10  175.21    9.93
  -2  13 -10  165.81    9.28
   2 -13  11    7.06    1.46
  -2  13 -11    7.23    1.15
   2 -13  11    7.76    1.10
   2 -13  12   14.13    1.97
  -2  13 -12   12.28    1.55
   2 -13  12   16.50    1.64
   2 -13  13    9.85    1.75
  -2  13 -13    6.93    1.18
   2 -13  13   11.84    1.39
   2 -13  14    1.64    0.80
  -2  13 -14    1.47    0.56
   2 -13  14    2.71    0.75
   2 -13  15    1.60    0.92
  -2  13 -15    1.68    0.57
   2 -13  15    2.66    0.75
   2 -13  16    2.05    1.04
  -2  13 -16    1.35    0.54
   2 -13  16    2.71    0.85
   2 -13  17    4.02    1.30
  -2  13 -17    3.83    0.78
   2 -13  17    4.41    0.83
   2 -13  18    1.39    0.73
  -2  13 -18    1.11    0.40
   2 -13  18    2.27    0.77
   2 -13  19   -0.21    0.66
  -2  13 -19   -0.73    0.38
   2 -13  19    0.63    0.43
   2 -13  20    5.32    0.99
  -2  13 -20    6.00    0.81
   2 -13  20    6.68    1.75
   2 -13  21    3.29    1.01
   2 -13  21    5.27    1.60
  -2  13 -21    6.03    0.75
   2 -13  22   -1.37    0.82
  -2  13 -22    0.11    0.22
   2 -13  22   -0.94    1.08
  -2  13 -22    0.04    0.26
   2 -13  23   15.31    1.86
  -2  13 -23   13.53    0.92
   2 -13  23   15.80    2.89
  -2  13 -23   14.01    0.99
   2 -13  24    6.00    1.75
   2 -13  24    6.55    1.29
   2 -13  25   15.25    2.92
   2 -13  25   10.87    1.87
   2 -13  26   22.44    3.62
   2 -13  26   20.03    2.40
   2 -13  27    5.76    2.21
   2 -13  27    4.49    1.09
   2 -13  28    3.92    1.77
   2 -13  28    2.08    0.95
   2 -13  29    0.04    1.19
   2 -13  29    0.40    0.61
   2 -13  30   -2.09    1.62
   2 -13  30    1.38    0.74
   2 -13  31    1.25    1.35
   2 -13  31    1.12    0.92
  -2  12  21    4.46    1.58
  -2  12  21    8.15    1.89
  -2  12  20    4.02    1.78
  -2  12  20    2.56    1.20
  -2  12  19    1.12    1.23
  -2  12  19    4.82    1.49
  -2  12  18   22.29    3.03
  -2  12  17    5.06    1.35
  -2  12  16   12.12    2.12
  -2  12  15    6.19    1.68
  -2  12  14    7.77    1.60
  -2  12  13   68.84    5.53
  -2  12  12    8.38    1.69
   2 -12 -12    9.63    0.84
  -2  12  11    7.92    1.74
   2 -12 -11    7.88    0.72
  -2  12  10    0.63    0.66
   2 -12 -10    0.88    0.24
   2 -12  -9   34.52    2.06
  -2  12   9   37.98    3.58
   2 -12  -9   35.85    2.10
   2 -12  -8   61.96    3.38
  -2  12   8   71.51    5.15
   2 -12  -8   64.41    3.39
   2 -12  -7    2.54    0.42
   2 -12  -7    2.63    0.46
  -2  12   7    1.89    0.88
   2 -12  -6   17.19    1.31
  -2  12   6   11.82    1.95
   2 -12  -6   19.22    1.35
   2 -12  -5   10.61    1.00
  -2  12   5    9.57    1.70
   2 -12  -5   10.05    0.94
  -2  12   4   10.31    1.62
   2 -12  -4   11.86    1.02
  -2  12   3   29.59    2.90
   2 -12  -3   28.84    1.90
  -2  12   2    7.64    1.38
   2 -12  -2    6.11    0.75
  -2  12   1   -0.72    0.78
   2 -12  -1    0.39    0.33
  -2  12   0   74.92    5.22
   2 -12   0   76.89    4.15
   2 -12   1   -0.14    0.31
  -2  12  -1    0.49    0.53
   2 -12   2    5.38    0.71
  -2  12  -2    5.09    1.17
   2 -12   3   31.45    2.07
  -2  12  -3   19.53    2.41
   2 -12   4   12.24    1.24
  -2  12  -4   16.58    1.89
   2 -12   5   35.39    2.44
  -2  12  -5   40.23    3.19
   2 -12   6   19.84    1.65
  -2  12  -6   22.41    2.22
   2 -12   7   -0.01    0.36
  -2  12  -7    0.73    0.48
  -2  12  -8   22.54    2.21
   2 -12   8   26.02    2.04
   2 -12   9   56.01    4.24
  -2  12  -9   59.41    3.95
   2 -12   9   57.00    3.59
   2 -12  10   86.82    4.71
  -2  12 -10   79.12    4.89
   2 -12  10   69.31    5.33
   2 -12  11   47.96    3.20
   2 -12  11   50.75    4.03
  -2  12 -11   47.03    3.34
   2 -12  12  132.03    8.43
  -2  12 -12  142.74    7.62
   2 -12  12  143.24    7.48
   2 -12  13   34.05    3.40
  -2  12 -13   37.75    2.76
   2 -12  13   38.02    2.71
   2 -12  14   50.14    4.31
  -2  12 -14   54.67    3.33
   2 -12  14   34.43    3.15
   2 -12  15   18.41    2.53
  -2  12 -15   19.04    1.74
   2 -12  15   20.75    1.93
   2 -12  16    3.64    1.31
  -2  12 -16    3.24    0.64
   2 -12  16    2.41    0.67
  -2  12 -17   14.55    1.39
   2 -12  17   13.99    2.25
  -2  12 -18    1.35    0.42
   2 -12  18    2.26    1.08
  -2  12 -19    1.52    0.41
   2 -12  19    2.27    1.05
  -2  12 -20    8.34    0.91
   2 -12  20    9.48    2.14
  -2  12 -21    0.21    0.20
   2 -12  21   -0.31    1.17
  -2  12 -22    8.75    0.76
   2 -12  22    7.99    1.94
  -2  12 -22    9.89    0.85
   2 -12  23   -0.29    1.32
   2 -12  24    1.45    1.58
   2 -12  25    2.35    1.40
   2 -12  26    3.92    1.51
   2 -12  27   26.19    4.02
   2 -12  28    0.65    0.98
   2 -12  29   16.61    3.68
   2 -12  29   13.97    1.96
   2 -12  30    5.63    2.34
   2 -12  30    1.52    0.73
   2 -12  31   -0.07    1.40
   2 -12  31   -1.40    0.87
  -2  11  22   -0.84    1.21
  -2  11  22    1.38    1.01
  -2  11  21    4.20    1.89
  -2  11  21    4.59    1.44
  -2  11  20    3.01    1.49
  -2  11  20    5.49    1.50
  -2  11  19    8.86    1.86
  -2  11  18   -0.29    0.74
  -2  11  17    2.11    1.02
  -2  11  16   34.39    3.57
  -2  11  15   -0.37    0.81
  -2  11  14    2.40    1.08
  -2  11  13   14.41    2.17
   2 -11 -12    1.52    0.30
  -2  11  12    0.62    0.67
   2 -11 -12    1.39    0.43
   2 -11 -11    4.06    0.46
  -2  11  11    3.32    1.25
   2 -11 -11    5.22    0.78
   2 -11 -10   -0.04    0.20
  -2  11  10   -0.53    0.63
   2 -11 -10    0.31    0.36
   2 -11  -9    1.67    0.31
  -2  11   9    0.90    0.72
   2 -11  -9    2.41    0.54
   2 -11  -8    0.62    0.27
  -2  11   8    0.14    0.69
   2 -11  -8    1.01    0.40
   2 -11  -7    0.76    0.26
   2 -11  -7    0.89    0.35
  -2  11   7    0.71    0.56
   2 -11  -6   47.45    3.01
  -2  11   6   49.85    4.09
   2 -11  -6   55.66    2.88
  -2  11   5   20.84    2.29
   2 -11  -5   19.11    1.36
  -2  11   4    1.44    0.87
   2 -11  -4    1.82    0.38
  -2  11   3   10.88    1.58
   2 -11  -3   10.25    0.94
  -2  11   2   11.31    1.67
   2 -11  -2    9.87    0.95
  -2  11   1   12.85    1.70
   2 -11  -1   13.58    1.15
  -2  11   0  145.81    8.33
   2 -11   0  146.99    7.21
  -2  11  -1   12.07    1.62
   2 -11   1   15.00    1.25
   2 -11   2   19.17    1.53
  -2  11  -2   21.94    2.17
   2 -11   3  232.54   11.16
   2 -11   3  245.85   12.19
  -2  11  -3  228.99   12.13
   2 -11   4   78.21    4.89
  -2  11  -4  118.24    6.11
   2 -11   4  108.19    5.98
   2 -11   5   -0.58    0.40
  -2  11  -5    1.20    0.57
   2 -11   5    0.87    0.53
   2 -11   6    9.35    1.04
   2 -11   6    8.40    1.30
  -2  11  -6    8.20    1.22
   2 -11   7    4.64    0.74
  -2  11  -7    4.53    0.89
   2 -11   7    5.93    1.00
   2 -11   8   -0.50    0.46
  -2  11  -8   -0.83    0.47
   2 -11   8    0.25    0.45
   2 -11   9  133.39    7.24
   2 -11   9  151.74    7.75
  -2  11  -9  140.66    7.59
   2 -11  10   21.17    1.80
   2 -11  10   22.99    2.04
  -2  11 -10   19.84    1.87
   2 -11  11   34.92    2.50
  -2  11 -11   33.32    2.54
   2 -11  11   32.06    3.08
   2 -11  11   35.21    2.61
   2 -11  12   31.33    3.14
  -2  11 -12   34.77    2.45
   2 -11  12   27.99    2.35
   2 -11  13   98.30    6.87
  -2  11 -13  107.86    5.87
   2 -11  13  108.55    5.91
   2 -11  14   19.83    2.49
  -2  11 -14   17.81    1.66
   2 -11  14   19.71    1.73
  -2  11 -15   25.46    1.97
   2 -11  15   25.19    2.99
  -2  11 -16   45.34    2.85
   2 -11  16   45.18    4.21
   2 -11  17    4.60    1.37
  -2  11 -17    4.38    0.67
   2 -11  18    1.35    0.92
  -2  11 -18   -0.15    0.26
   2 -11  19    7.56    1.68
  -2  11 -19    5.53    0.71
   2 -11  20   22.11    3.07
  -2  11 -20   20.39    1.47
   2 -11  21   11.48    2.27
  -2  11 -21   12.10    0.96
   2 -11  22   53.73    5.28
   2 -11  23   51.01    5.29
   2 -11  24    0.97    0.94
   2 -11  25   13.43    2.78
   2 -11  26   14.78    3.29
   2 -11  27   -1.91    1.81
   2 -11  28    1.52    1.45
   2 -11  29    0.79    1.28
   2 -11  30    5.60    2.27
   2 -11  31    5.97    2.56
   2 -11  32   13.55    3.37
  -2  10  24   -0.58    1.22
  -2  10  24    2.04    1.16
  -2  10  23    3.74    1.51
  -2  10  23    4.09    1.31
  -2  10  22    4.24    1.84
  -2  10  22    8.13    1.80
  -2  10  21    3.74    1.58
  -2  10  21    3.08    0.92
  -2  10  20    6.22    1.46
  -2  10  19   22.32    2.84
  -2  10  18    0.41    0.55
  -2  10  17   -0.63    0.78
  -2  10  16   19.55    2.60
  -2  10  15    4.34    1.15
  -2  10  14    1.64    0.76
   2 -10 -14    0.96    0.47
  -2  10  13   10.99    1.81
   2 -10 -13    9.07    1.20
  -2  10  12    6.02    1.31
   2 -10 -12    6.16    0.96
   2 -10 -11   11.50    0.82
  -2  10  11    9.82    1.62
   2 -10 -11   10.26    1.28
   2 -10 -10   28.51    1.63
  -2  10  10   26.86    2.79
   2 -10 -10   30.27    2.24
   2 -10  -9    0.24    0.15
   2 -10  -9   -0.11    0.36
  -2  10   9    0.82    0.77
   2 -10  -8   29.30    1.69
  -2  10   8   29.86    2.90
   2 -10  -8   28.40    2.06
   2 -10  -7   36.23    2.04
  -2  10   7   39.44    3.37
   2 -10  -7   35.59    2.42
   2 -10  -6    1.68    0.51
  -2  10   6    1.65    0.60
   2 -10  -6    1.88    0.36
  -2  10   5   32.55    2.87
   2 -10  -5   30.09    1.81
  -2  10   4   24.38    2.72
   2 -10  -4   36.95    2.07
  -2  10   3    6.51    1.20
   2 -10  -3    7.22    0.75
  -2  10   2   35.92    2.85
   2 -10  -2   28.16    1.82
   2 -10  -1   52.94    3.70
  -2  10   1   46.73    3.55
   2 -10  -1   44.71    2.63
   2 -10   0  123.67    7.10
  -2  10   0  124.27    7.10
   2 -10   0  121.24    6.05
   2 -10   1   34.90    2.12
  -2  10  -1   28.10    2.67
   2 -10   1   35.70    2.86
   2 -10   2   32.82    2.07
   2 -10   2   35.39    2.82
  -2  10  -2   31.02    2.66
   2 -10   3   64.83    3.67
  -2  10  -3   67.99    4.38
   2 -10   3   68.52    4.38
   2 -10   4   50.89    2.88
   2 -10   4   34.14    3.11
  -2  10  -4   47.81    3.33
   2 -10   5   30.18    2.17
  -2  10  -5   35.38    2.73
   2 -10   5   37.40    2.80
   2 -10   6   16.63    1.38
  -2  10  -6   15.23    1.68
   2 -10   6   16.81    1.74
   2 -10   7    1.51    0.50
  -2  10  -7    1.34    0.53
   2 -10   7    0.38    0.52
   2 -10   8    9.49    1.07
  -2  10  -8   11.26    1.31
   2 -10   8   12.82    1.41
  -2  10  -9    8.32    1.09
   2 -10   9    9.85    1.20
  -2  10 -10   22.29    1.91
   2 -10  10   23.24    1.97
  -2  10 -11    9.96    1.19
   2 -10  11   10.75    1.26
  -2  10 -12   30.52    2.35
   2 -10  12   36.87    2.52
   2 -10  12   35.07    3.20
   2 -10  13   53.42    4.37
  -2  10 -13   57.63    3.34
   2 -10  13   47.75    3.30
   2 -10  14   60.95    4.86
  -2  10 -14   56.41    3.48
   2 -10  14   63.07    3.65
   2 -10  15   66.29    5.27
  -2  10 -15   70.72    3.85
   2 -10  15   63.93    3.86
   2 -10  16  240.03   12.98
  -2  10 -16  222.85   10.75
   2 -10  16  219.44   10.79
   2 -10  17   26.39    3.08
  -2  10 -17   26.44    1.88
   2 -10  17   29.41    1.93
  -2  10 -18   12.29    1.09
   2 -10  18   13.19    2.18
  -2  10 -19   66.38    3.57
   2 -10  19   63.62    5.58
  -2  10 -20    0.18    0.23
   2 -10  20    0.42    0.81
   2 -10  21    0.83    0.76
  -2  10 -21    0.90    0.21
   2 -10  22    1.69    1.55
   2 -10  23   10.10    2.37
   2 -10  24    1.17    1.09
   2 -10  25    6.76    2.06
   2 -10  26   10.20    2.40
   2 -10  27   15.20    3.17
   2 -10  28    4.47    1.73
   2 -10  29    1.11    1.17
   2 -10  30    7.02    2.08
   2 -10  31   -1.82    1.63
   2 -10  32    0.79    1.29
  -2   9  25    8.70    2.30
  -2   9  25    9.71    1.92
  -2   9  24    1.92    1.40
  -2   9  24    1.33    0.91
  -2   9  23    0.63    1.18
  -2   9  23    0.61    0.85
  -2   9  22    9.93    2.27
  -2   9  22    8.76    1.75
  -2   9  21    1.94    0.90
  -2   9  20   24.44    2.87
  -2   9  19   -0.08    0.62
  -2   9  18    0.75    0.70
  -2   9  17    8.71    1.56
  -2   9  16   -0.38    0.68
   2  -9 -16    0.79    0.40
  -2   9  15   21.64    2.55
   2  -9 -15   20.45    2.06
  -2   9  14    0.81    0.63
   2  -9 -14    0.66    0.48
  -2   9  13   19.11    2.18
   2  -9 -13   12.66    1.62
  -2   9  12    3.22    0.99
   2  -9 -12    3.88    0.86
   2  -9 -11    1.57    0.26
  -2   9  11    1.75    0.73
   2  -9 -11    1.47    0.56
   2  -9 -10   85.98    4.08
   2  -9 -10   82.01    4.89
  -2   9  10   77.61    5.49
   2  -9  -9   51.78    2.65
  -2   9   9   56.12    4.08
   2  -9  -9   55.17    3.35
   2  -9  -8    2.02    0.30
   2  -9  -8    1.82    0.55
  -2   9   8    2.36    0.72
   2  -9  -7   24.23    1.43
  -2   9   7   27.35    2.58
   2  -9  -7   24.84    1.92
   2  -9  -6   14.55    1.38
  -2   9   6   17.62    1.94
   2  -9  -6   13.55    0.99
  -2   9   5    6.88    1.29
   2  -9  -5    9.71    0.79
  -2   9   4   62.10    4.08
   2  -9  -4   52.90    2.87
   2  -9  -3   83.68    5.19
  -2   9   3   92.65    5.31
   2  -9  -3   78.05    4.04
  -2   9   2   33.85    2.89
   2  -9  -2   40.86    3.10
   2  -9  -2   38.12    2.16
  -2   9   1  328.57   19.28
   2  -9  -1  408.70   18.44
   2  -9   0    4.45    0.58
   2  -9   0    3.83    0.99
  -2   9   0    3.11    0.92
[truncated: 8,320,052 more chars]
